# Supplementary material for: Associations between handedness and brain functional connectivity patterns in children
Source: Nat Commun. 2024 Mar 15;15:2355. doi: 10.1038/s41467-024-46690-1 (PMC10943124; doi:10.1038/s41467-024-46690-1)
Supplement: Supplementary file 4 — Source Data [file 41467_2024_46690_MOESM4_ESM.zip]

Archive with 55 entries (54 files):
- Source-Data/
- Source-Data/Fig1_gFCD_Left-handers_source-data.dscalar.nii
- Source-Data/Fig1_gFCD_Right-handers_source-data.dscalar.nii
- Source-Data/Fig2a_gFCD_qmask_Right handers vs Left-handers_source-data.dscalar.nii
- Source-Data/Fig2b_Ml_source-data.shape.gii
- Source-Data/Fig2b_Mr_source-data.shape.gii
- Source-Data/Fig3a_HCP_Right-hand movement_source-data.dscalar.nii
- Source-Data/Fig3b_HCP_Left-hand movement_source-data.dscalar.nii
- Source-Data/Fig3c_Intra-hemispheric gFCD_Left-handers_source-data.dscalar.nii
- Source-Data/Fig3c_Intra-hemispheric gFCD_Right-handers vs Left-handers_source-data.dscalar.nii
- Source-Data/Fig3c_Intra-hemispheric gFCD_Right-handers_source-data.dscalar.nii
- Source-Data/Fig3d_Inter-hemispheric gFCD_Left-handers_source-data.dscalar.nii
- Source-Data/Fig3d_Inter-hemispheric gFCD_Right-handers vs Left-handers_source-data.dscalar.nii
- Source-Data/Fig3d_Inter-hemispheric gFCD_Right-handers_source-data.dscalar.nii
- Source-Data/Fig4_T-score_lateralization index_Left-handers_source-data.dscalar.nii
- Source-Data/Fig4_T-score_lateralization index_Right-handers_source-data.dscalar.nii
- Source-Data/Fig5_specialization_index_source-data.dscalar.nii
- Source-Data/Fig5_T-score_lateralization index_Right-handers vs Left-handers_source-data.dscalar.nii
- Source-Data/Fig7a_gFCDasymmetry_Right-handers_source-data.dscalar.nii
- Source-Data/Fig7b_gFCDasymmetry_Left-handers_source-data.dscalar.nii
- Source-Data/Fig7c_gFCDasymmetry_Right-handers vs Left-handers_source-data.dscalar.nii
- Source-Data/FigS11_gFCD_qmask_L_source-data.dscalar.nii
- Source-Data/FigS11_gFCD_qmask_M_source-data.dscalar.nii
- Source-Data/FigS11_gFCD_qmask_R_source-data.dscalar.nii
- Source-Data/FigS12_curv_RgtL_source-data.dscalar.nii
- Source-Data/FigS12_myelin_RgtL_source-data.dscalar.nii
- Source-Data/FigS12_sulc_RgtL_source-data.dscalar.nii
- Source-Data/FigS12_thickness_RgtL_source-data.dscalar.nii
- Source-Data/FigS13_myelin_L_source-data.dscalar.nii
- Source-Data/FigS13_myelin_M_source-data.dscalar.nii
- Source-Data/FigS13_myelin_R_source-data.dscalar.nii
- Source-Data/FigS13_sulc_L_source-data.dscalar.nii
- Source-Data/FigS13_sulc_M_source-data.dscalar.nii
- Source-Data/FigS13_sulc_R_source-data.dscalar.nii
- Source-Data/FigS14_thickness_L_source-data.dscalar.nii
- Source-Data/FigS14_thickness_M_source-data.dscalar.nii
- Source-Data/FigS14_thickness_R_source-data.dscalar.nii
- Source-Data/FigS15_curv_L_source-data.dscalar.nii
- Source-Data/FigS15_curv_M_source-data.dscalar.nii
- Source-Data/FigS15_curv_R_source-data.dscalar.nii
- Source-Data/FigS18_curvature_RgtL_source-data.dscalar.nii
- Source-Data/FigS18_myelin_RgtL_source-data.dscalar.nii
- Source-Data/FigS18_sulc_RgtL_source-data.dscalar.nii
- Source-Data/FigS18_thickness_RgtL_source-data.dscalar.nii
- Source-Data/FigS1_specialization_index_source-data.dscalar.nii
- Source-Data/FigS20_xyz_source-data.dscalar.nii
- Source-Data/FigS3_gFCDneg_L_source-data.dscalar.nii
- Source-Data/FigS3_gFCDneg_R_source-data.dscalar.nii
- Source-Data/FigS4_Inter-hemispheric gFCD_Left-handers_source-data.dscalar.nii
- Source-Data/FigS4_Inter-hemispheric gFCD_Right-handers_source-data.dscalar.nii
- Source-Data/FigS4_Intra-hemispheric gFCD_Left-handers_source-data.dscalar.nii
- Source-Data/FigS4_Intra-hemispheric gFCD_Right-handers_source-data.dscalar.nii
- Source-Data/FigS5_Ml_R_data-source.dscalar.nii
- Source-Data/FigS5_Mr_R_data-source.dscalar.nii
- Source-Data/Source-Data.xlsx
