# Supplementary material for: Associations between handedness and brain functional connectivity patterns in children
Source: Nat Commun. 2024 Mar 15;15:2355. doi: 10.1038/s41467-024-46690-1 (PMC10943124; doi:10.1038/s41467-024-46690-1)
Supplement: Supplementary file 4 — Source Data [file 41467_2024_46690_MOESM4_ESM.zip › Source-Data/Fig2b_Mr_source-data.shape.gii]

<?xml version="1.0" encoding="UTF-8"?>
<GIFTI xmlns:xsi="http://www.w3.org/2001/XMLSchema-instance"
       xsi:noNamespaceSchemaLocation="http://brainvis.wustl.edu/caret6/xml_schemas/GIFTI_Caret.xsd"
       Version="1"
       NumberOfDataArrays="1">
   <MetaData>
      <MD>
         <Name><![CDATA[AnatomicalStructurePrimary]]></Name>
         <Value><![CDATA[CortexRight]]></Value>
      </MD>
      <MD>
         <Name><![CDATA[ParentProvenance]]></Name>
         <Value><![CDATA[c:\Users\tomasidg\temp\fsaverage_LR32k\R02695777.R.midthickness.32k_fs_LR.surf.gii:
/mnt/LNI1/data/scripts/14-AA-0144/hcp/workbench/bin_rh_linux64/../exe_rh_linux64/wb_command -surface-resample /mnt/LNI1/data/17-AA-0178//R02695777/MNINonLinear/Native/R02695777.R.midthickness.native.surf.gii /mnt/LNI1/data/17-AA-0178//R02695777/MNINonLinear/Native/R02695777.R.sphere.reg.reg_LR.native.surf.gii /mnt/LNI1/data/17-AA-0178//R02695777/MNINonLinear/fsaverage_LR32k/R02695777.R.sphere.32k_fs_LR.surf.gii BARYCENTRIC /mnt/LNI1/data/17-AA-0178//R02695777/MNINonLinear/fsaverage_LR32k/R02695777.R.midthickness.32k_fs_LR.surf.gii

]]></Value>
      </MD>
      <MD>
         <Name><![CDATA[ProgramProvenance]]></Name>
         <Value><![CDATA[Connectome Workbench
Type: Command Line Application
Version: 1.5.0
Qt Compiled Version: 5.7.0
Qt Runtime Version: 5.7.0
Commit: 76441605d20536d81034a64c9d34ec393aa528b9
Commit Date: 2021-02-16 13:46:47 -0600
Compiled with OpenMP: YES
Compiler: cl.exe (C:/Program Files (x86)/Microsoft Visual Studio 14.0/VC/bin/amd64)
Compiler Version: 19.0.24215.1
Compiled Debug: NO
Operating System: Windows
]]></Value>
      </MD>
      <MD>
         <Name><![CDATA[Provenance]]></Name>
         <Value><![CDATA[wb_command -surface-geodesic-rois c:\Users\tomasidg\temp\fsaverage_LR32k\R02695777.R.midthickness.32k_fs_LR.surf.gii 10 Ml.lst Ml.shape.gii]]></Value>
      </MD>
      <MD>
         <Name><![CDATA[WorkingDirectory]]></Name>
         <Value><![CDATA[C:/Users/tomasidg/workbench/bin_windows64]]></Value>
      </MD>
   </MetaData>
   <LabelTable>
      <Label Key="0" Red="1" Green="1" Blue="1" Alpha="0"><![CDATA[???]]></Label>
   </LabelTable>
<DataArray Intent="NIFTI_INTENT_NORMAL"
           DataType="NIFTI_TYPE_FLOAT32"
           ArrayIndexingOrder="RowMajorOrder"
           Dimensionality="1"
           Dim0="32492"
           Encoding="GZipBase64Binary"
           Endian="LittleEndian"
           ExternalFileName=""
           ExternalFileOffset="0">
   <MetaData>
      <MD>
         <Name><![CDATA[Name]]></Name>
         <Value><![CDATA[Vertex 7985 (4.1, -42.9, 37.9)]]></Value>
      </MD>
   </MetaData>
   <Data>eJztz7EJACAMRUE3czVHt7KyUDBRhDtI+x8pBQAAAAAAAAAAAAAAAAAAAAAAAAAAAAAAAAAAAAAAAIZW57vdy2yvepHNnVZEb7dz2spuZP+Ruf9yN3ITAAAAAAAAAAAAAAAAAAAAAAAAAAAAAAAAAAAAAAAAAAAAAAAAAAAAAAAAAAAAAAAAAAAAAAAAAAAAAAAAAAAAAAAAAAAAAAAAAAAAAAAAAAAAAAAAAAAAAAAAAAAAgN91XadLXA==</Data>
</DataArray>
</GIFTI>
