# Supplementary material for: Associations between handedness and brain functional connectivity patterns in children
Source: Nat Commun. 2024 Mar 15;15:2355. doi: 10.1038/s41467-024-46690-1 (PMC10943124; doi:10.1038/s41467-024-46690-1)
Supplement: Supplementary file 4 — Source Data [file 41467_2024_46690_MOESM4_ESM.zip › Source-Data/Source-Data.xlsx]

## Sheet: Fig2c&d_gFCD_Ml&Mr
Fig2c&d_gFCD_Ml&Mr			hand	Mr_gFCD	Ml_gFCD	matched_group
			R	3.56527	3.84204	Discovery
			R	4.31138	3.92504	Discovery
			R	3.40658	3.23863	Discovery
			R	5.86108	3.94763	Discovery
			R	3.56165	3.81723	Discovery
			R	2.93232	3.40734	Discovery
			R	5.67277	6.2952	Discovery
			R	4.9182	4.68026	Discovery
			R	2.57675	2.5954	Discovery
			R	2.9944	3.75457	Discovery
			R	3.16916	3.58797	Discovery
			R	6.04375	4.68778	Discovery
			R	3.81524	4.33184	Discovery
			R	2.72472	2.78611	Discovery
			R	4.27955	5.59279	Discovery
			R	4.17474	3.23568	Discovery
			R	3.47601	3.76011	Discovery
			R	4.36323	5.08571	Discovery
			R	6.4449	4.13762	Discovery
			R	2.87821	5.2897	Discovery
			R	2.83472	3.00571	Discovery
			R	5.09276	4.03045	Discovery
			R	4.36491	5.5911	Discovery
			R	4.51753	3.96094	Discovery
			R	4.85648	4.04394	Discovery
			R	3.75893	3.90542	Discovery
			R	3.56578	5.46052	Discovery
			R	2.76764	3.86976	Discovery
			R	4.79278	3.82367	Discovery
			R	3.37831	3.89135	Discovery
			R	3.71367	5.89597	Discovery
			R	2.42079	4.59378	Discovery
			R	2.85784	4.5898	Discovery
			R	4.34629	4.50461	Discovery
			R	3.88074	6.54493	Discovery
			R	4.26136	5.74066	Discovery
			R	2.7442	2.7911	Discovery
			R	3.38135	3.05853	Discovery
			R	3.31218	3.88496	Discovery
			R	3.51547	4.51899	Discovery
			R	4.00102	3.79283	Discovery
			R	2.76794	2.67593	Discovery
			R	3.61127	3.41781	Discovery
			R	4.68111	5.2011	Discovery
			R	4.61489	3.93262	Discovery
			R	3.70478	4.53223	Discovery
			R	2.99299	3.74607	Discovery
			R	3.51324	5.1853	Discovery
			R	2.91296	3.0981	Discovery
			R	3.20998	5.03769	Discovery
			R	3.08364	3.13017	Discovery
			R	4.66809	3.14746	Discovery
			R	4.31965	3.94206	Discovery
			R	2.82887	2.68415	Discovery
			R	3.55361	5.07735	Discovery
			R	4.23912	3.90787	Discovery
			R	7.08108	4.83332	Discovery
			R	4.27583	3.22479	Discovery
			R	3.83643	3.02002	Discovery
			R	2.89616	3.21418	Discovery
			R	4.75309	3.81217	Discovery
			R	4.14572	4.45246	Discovery
			R	3.497	5.44564	Discovery
			R	4.63487	3.2368	Discovery
			R	4.52781	3.49332	Discovery
			R	5.60125	5.86162	Discovery
			R	3.48527	2.89561	Discovery
			R	3.75752	3.23793	Discovery
			R	2.87679	2.96886	Discovery
			R	4.16673	5.57241	Discovery
			R	2.89739	3.16284	Discovery
			R	3.05704	2.86782	Discovery
			R	2.70908	3.89629	Discovery
			R	3.60771	4.39893	Discovery
			R	2.6249	3.50401	Discovery
			R	4.055	4.95007	Discovery
			R	3.4948	4.31305	Discovery
			R	4.46678	5.12121	Discovery
			R	3.39803	2.93743	Discovery
			R	3.19785	2.90402	Discovery
			R	3.90291	4.83443	Discovery
			R	4.23133	4.14342	Discovery
			R	3.3005	3.19365	Discovery
			R	2.70469	2.80716	Discovery
			R	3.94288	3.48958	Discovery
			R	3.57408	3.91808	Discovery
			R	4.2268	4.13767	Discovery
			R	2.40577	2.62256	Discovery
			R	5.61178	4.99253	Discovery
			R	3.23924	4.74169	Discovery
			R	3.53866	3.0832	Discovery
			R	2.70486	3.1171	Discovery
			R	2.51528	3.09411	Discovery
			R	2.93666	4.99283	Discovery
			R	4.35252	3.97501	Discovery
			R	2.84523	3.38147	Discovery
			R	3.94692	4.92562	Discovery
			R	2.87984	3.12342	Discovery
			R	4.10333	5.27122	Discovery
			R	6.11844	4.43048	Discovery
			R	3.69741	4.00833	Discovery
			R	3.16382	3.14602	Discovery
			R	2.93858	3.61335	Discovery
			R	2.44474	3.96943	Discovery
			R	3.67372	3.96488	Discovery
			R	4.50171	6.43883	Discovery
			R	3.17617	2.74421	Discovery
			R	4.54916	3.85378	Discovery
			R	3.62313	2.97165	Discovery
			R	4.6835	4.53306	Discovery
			R	3.4085	3.99614	Discovery
			R	3.1941	2.97808	Discovery
			R	4.54727	2.84631	Discovery
			R	2.84493	2.61853	Discovery
			R	3.20202	3.89776	Discovery
			R	2.88834	3.1942	Discovery
			R	5.76881	5.04655	Discovery
			R	4.74754	5.23218	Discovery
			R	3.79069	4.39751	Discovery
			R	3.14739	3.02617	Discovery
			R	2.48202	3.18685	Discovery
			R	4.73659	4.86459	Discovery
			R	3.28315	4.27432	Discovery
			R	2.91669	3.12271	Discovery
			R	3.11505	3.08942	Discovery
			R	3.82538	3.43335	Discovery
			R	3.27744	2.82683	Discovery
			R	3.30233	2.898	Discovery
			R	5.1892	3.7152	Discovery
			R	2.42039	2.93699	Discovery
			R	3.92185	2.76413	Discovery
			R	4.66375	3.50497	Discovery
			R	3.56971	5.50694	Discovery
			R	2.89854	4.9125	Discovery
			R	2.59513	3.48729	Discovery
			R	3.66349	4.7318	Discovery
			R	5.4395	4.80188	Discovery
			R	3.76521	3.88737	Discovery
			R	4.81637	3.59266	Discovery
			R	2.70758	2.6962	Discovery
			R	3.51129	3.64533	Discovery
			R	3.46757	2.7342	Discovery
			R	3.06229	4.53436	Discovery
			R	2.65793	2.62735	Discovery
			R	3.37929	4.11824	Discovery
			R	2.72762	4.81446	Discovery
			R	5.67849	6.34319	Discovery
			R	3.19564	4.51757	Discovery
			R	3.77676	4.8162	Discovery
			R	3.19467	2.36258	Discovery
			R	3.1119	4.08364	Discovery
			R	2.66695	3.37237	Discovery
			R	3.17206	4.4205	Discovery
			R	2.30525	3.15094	Discovery
			R	4.21618	4.37398	Discovery
			R	3.62325	3.15172	Discovery
			R	2.73743	3.5479	Discovery
			R	2.60727	2.56382	Discovery
			R	2.93786	4.11209	Discovery
			R	3.42599	3.89493	Discovery
			R	2.67318	5.36697	Discovery
			R	3.90596	4.1415	Discovery
			R	3.22284	3.48662	Discovery
			R	2.74916	2.77154	Discovery
			R	4.0415	2.97971	Discovery
			R	3.1989	4.6893	Discovery
			R	4.60765	4.64206	Discovery
			R	5.25431	4.90042	Discovery
			R	3.88346	5.1052	Discovery
			R	2.90649	3.15707	Discovery
			R	2.89291	3.11333	Discovery
			R	5.61408	6.30686	Discovery
			R	3.80201	3.9899	Discovery
			R	2.8512	3.18953	Discovery
			R	3.46573	5.67257	Discovery
			R	3.41307	4.41838	Discovery
			R	2.49497	4.00881	Discovery
			R	3.49044	4.0187	Discovery
			R	2.84804	3.02777	Discovery
			R	3.04519	5.06095	Discovery
			R	4.07958	3.32698	Discovery
			R	3.33518	3.95013	Discovery
			R	3.69342	3.54635	Discovery
			R	3.15104	2.82768	Discovery
			R	3.6811	3.45966	Discovery
			R	2.52731	2.87675	Discovery
			R	3.28215	2.71979	Discovery
			R	3.43555	4.07442	Discovery
			R	3.1766	4.06491	Discovery
			R	3.25281	2.7226	Discovery
			R	3.21067	3.78638	Discovery
			R	3.7217	3.59251	Discovery
			R	5.77543	4.57027	Discovery
			R	4.05652	3.20525	Discovery
			R	2.89479	2.73197	Discovery
			R	3.86875	4.87376	Discovery
			R	2.88859	3.12698	Discovery
			R	3.23942	2.53566	Discovery
			R	4.15034	3.29401	Discovery
			R	3.4805	3.8717	Discovery
			R	2.50731	3.05335	Discovery
			R	2.63071	2.47015	Discovery
			R	2.6548	2.88559	Discovery
			R	4.36059	3.56107	Discovery
			R	3.40442	4.01774	Discovery
			R	3.87474	4.46774	Discovery
			R	4.73397	4.9159	Discovery
			R	5.69623	4.40337	Discovery
			R	3.35151	2.95381	Discovery
			R	4.14696	3.1437	Discovery
			R	3.9882	3.61446	Discovery
			R	3.11348	4.033	Discovery
			R	2.56783	5.2165	Discovery
			R	6.64034	6.4729	Discovery
			R	3.30852	4.80727	Discovery
			R	3.08785	2.76633	Discovery
			R	5.03613	4.61266	Discovery
			R	3.28874	3.95181	Discovery
			R	4.33659	4.11325	Discovery
			R	4.22698	4.41698	Discovery
			R	3.78224	4.81099	Discovery
			R	2.48262	3.28086	Discovery
			R	3.25724	3.3061	Discovery
			R	2.78793	5.15984	Discovery
			R	4.17699	4.07785	Discovery
			R	3.67566	5.36012	Discovery
			R	2.69237	3.25939	Discovery
			R	4.62274	4.84935	Discovery
			R	5.87157	3.32993	Discovery
			R	5.2676	4.73343	Discovery
			R	3.31695	4.94602	Discovery
			R	2.81232	4.64222	Discovery
			R	2.34561	2.82006	Discovery
			R	3.49437	4.10926	Discovery
			R	2.73042	2.54101	Discovery
			R	5.46191	3.54209	Discovery
			R	3.14929	3.07149	Discovery
			R	3.71793	4.12909	Discovery
			R	3.21533	3.64463	Discovery
			R	3.99683	5.77162	Discovery
			R	4.6753	4.41596	Discovery
			R	2.98201	2.81219	Discovery
			R	2.78337	2.87146	Discovery
			R	2.648	2.3977	Discovery
			R	3.66488	4.01018	Discovery
			R	3.68275	4.55068	Discovery
			R	2.96849	2.9829	Discovery
			R	3.98287	3.19565	Discovery
			R	3.73155	4.26414	Discovery
			R	3.40418	3.65482	Discovery
			R	3.08955	2.70118	Discovery
			R	3.76927	6.36116	Discovery
			R	3.47335	3.15093	Discovery
			R	3.97242	3.85634	Discovery
			R	3.04147	2.72638	Discovery
			R	4.74324	4.25313	Discovery
			R	3.75162	4.57435	Discovery
			R	4.54832	6.01011	Discovery
			R	5.07398	5.66216	Discovery
			R	8.6187	8.59722	Discovery
			R	4.30665	3.43041	Discovery
			R	2.84414	3.1089	Discovery
			R	3.34718	4.27922	Discovery
			R	2.88997	2.66547	Discovery
			R	4.81409	5.07374	Discovery
			R	3.13175	3.25189	Discovery
			R	4.13982	5.28211	Discovery
			R	2.75006	3.26523	Discovery
			R	4.7664	4.59016	Discovery
			R	3.83467	4.22567	Discovery
			R	3.92056	3.86044	Discovery
			R	4.2309	4.44246	Discovery
			R	6.08542	6.08459	Discovery
			R	2.93391	3.46392	Discovery
			R	5.66089	5.43563	Discovery
			R	3.17127	2.98542	Discovery
			R	3.20583	3.75146	Discovery
			R	2.95681	4.48793	Discovery
			R	2.79306	2.46908	Discovery
			R	2.88394	3.09785	Discovery
			R	5.01095	4.12602	Discovery
			R	3.68928	4.58335	Discovery
			R	4.94321	3.75926	Discovery
			R	4.8945	4.31035	Discovery
			R	3.44373	3.26773	Discovery
			R	3.99544	4.46724	Discovery
			R	2.979	3.8749	Discovery
			R	3.43942	5.37703	Discovery
			R	4.66464	3.68274	Discovery
			R	2.97397	4.34676	Discovery
			R	2.18897	3.38965	Discovery
			R	3.47453	3.99216	Discovery
			R	3.14142	4.52437	Discovery
			R	3.13411	3.16654	Discovery
			R	3.34806	3.96356	Discovery
			R	9.28133	9.70168	Discovery
			R	3.19873	3.64813	Discovery
			R	3.68395	5.46186	Discovery
			R	3.37585	3.5101	Discovery
			R	5.17769	5.90145	Discovery
			R	2.92945	5.03448	Discovery
			R	2.66509	5.3075	Discovery
			R	2.65557	4.2881	Discovery
			R	3.42188	4.36308	Replication
			R	3.07798	3.11551	Replication
			R	3.59802	4.597	Replication
			R	2.98604	2.73009	Replication
			R	3.33957	5.6525	Replication
			R	3.43767	3.79209	Replication
			R	3.90238	5.21615	Replication
			R	4.33807	4.77675	Replication
			R	3.78637	2.99136	Replication
			R	2.74956	3.47501	Replication
			R	2.64691	2.76943	Replication
			R	3.62425	2.68221	Replication
			R	3.69583	3.44309	Replication
			R	3.79254	3.73021	Replication
			R	3.99606	3.64676	Replication
			R	4.23772	4.20216	Replication
			R	2.7545	3.33372	Replication
			R	5.83555	4.46834	Replication
			R	3.45044	6.34343	Replication
			R	3.01305	3.1787	Replication
			R	3.12871	3.0196	Replication
			R	3.74207	3.32979	Replication
			R	2.98897	3.30998	Replication
			R	3.46014	4.61778	Replication
			R	2.75781	3.25544	Replication
			R	5.02993	4.38219	Replication
			R	4.33632	4.26245	Replication
			R	2.97116	3.5254	Replication
			R	2.57817	4.63085	Replication
			R	3.64661	4.94483	Replication
			R	4.55918	4.90826	Replication
			R	4.21823	3.46822	Replication
			R	3.10882	2.90688	Replication
			R	4.26343	2.72282	Replication
			R	3.67761	4.44111	Replication
			R	4.00284	5.56817	Replication
			R	2.8635	3.62128	Replication
			R	5.87999	4.87165	Replication
			R	3.38527	3.35357	Replication
			R	2.95701	3.81205	Replication
			R	4.95052	4.18121	Replication
			R	3.38349	5.84724	Replication
			R	2.88915	2.94053	Replication
			R	3.45135	4.12526	Replication
			R	5.61698	4.75885	Replication
			R	2.71202	3.2273	Replication
			R	2.74668	3.19757	Replication
			R	3.45028	4.04148	Replication
			R	4.19433	4.34169	Replication
			R	2.8254	3.18327	Replication
			R	3.35132	4.58418	Replication
			R	4.8947	4.86039	Replication
			R	5.1286	4.70199	Replication
			R	4.58157	4.54123	Replication
			R	3.4956	3.30243	Replication
			R	4.61306	4.44021	Replication
			R	4.49251	3.05094	Replication
			R	2.7	3.33854	Replication
			R	2.95494	2.43913	Replication
			R	2.50681	2.83201	Replication
			R	3.90766	5.43575	Replication
			R	3.46242	4.19702	Replication
			R	3.95159	4.2559	Replication
			R	4.765	3.23715	Replication
			R	3.5995	2.86774	Replication
			R	3.8795	4.25763	Replication
			R	3.54701	5.36407	Replication
			R	5.01652	4.00393	Replication
			R	2.77661	3.49403	Replication
			R	4.94258	6.18013	Replication
			R	2.40077	2.41915	Replication
			R	2.55535	1.93155	Replication
			R	5.65755	5.43863	Replication
			R	3.52625	3.97335	Replication
			R	4.79072	4.64011	Replication
			R	3.04223	5.11864	Replication
			R	2.33744	2.81629	Replication
			R	3.8907	4.593	Replication
			R	2.4374	2.5312	Replication
			R	3.30091	5.5017	Replication
			R	3.53871	2.73808	Replication
			R	3.69994	5.08257	Replication
			R	4.88035	3.77347	Replication
			R	3.21559	3.04519	Replication
			R	3.03196	3.14746	Replication
			R	2.83988	2.83558	Replication
			R	4.79477	4.07849	Replication
			R	3.74745	3.73762	Replication
			R	3.48521	2.62933	Replication
			R	2.5844	2.4008	Replication
			R	2.72883	3.69641	Replication
			R	3.0104	2.64884	Replication
			R	3.05203	3.49562	Replication
			R	5.59265	5.20197	Replication
			R	5.69526	3.19849	Replication
			R	2.84013	2.92949	Replication
			R	4.55783	4.90764	Replication
			R	5.84422	5.37138	Replication
			R	5.58214	5.2367	Replication
			R	4.7926	5.24957	Replication
			R	2.66032	3.36373	Replication
			R	2.91589	2.86305	Replication
			R	2.86004	2.96311	Replication
			R	4.82722	5.51508	Replication
			R	2.96877	4.07689	Replication
			R	3.60533	5.05319	Replication
			R	4.17205	3.88795	Replication
			R	5.78372	5.06391	Replication
			R	4.67461	4.68564	Replication
			R	4.44157	5.30311	Replication
			R	3.75602	3.20686	Replication
			R	5.05117	5.61538	Replication
			R	5.69983	5.33823	Replication
			R	4.59757	5.11363	Replication
			R	3.44694	4.39081	Replication
			R	2.71799	3.11551	Replication
			R	2.93585	3.51548	Replication
			R	3.64346	3.90655	Replication
			R	3.14851	2.64153	Replication
			R	2.66612	3.58111	Replication
			R	5.49262	5.04725	Replication
			R	3.96789	4.82086	Replication
			R	4.30539	4.66831	Replication
			R	2.77747	2.51864	Replication
			R	6.02142	5.55184	Replication
			R	4.30684	5.11619	Replication
			R	3.04554	3.24506	Replication
			R	3.81441	3.33495	Replication
			R	3.04543	3.65386	Replication
			R	3.71383	4.27568	Replication
			R	3.08951	3.26179	Replication
			R	5.47346	5.54712	Replication
			R	3.21656	4.07218	Replication
			R	4.4694	4.32995	Replication
			R	2.60922	4.4876	Replication
			R	3.81194	4.51494	Replication
			R	3.52722	5.01412	Replication
			R	2.88343	2.27728	Replication
			R	6.17133	5.06265	Replication
			R	4.04868	6.09813	Replication
			R	3.4614	4.34995	Replication
			R	3.46197	3.93119	Replication
			R	2.4313	3.91141	Replication
			R	2.70945	2.74926	Replication
			R	6.25337	5.70134	Replication
			R	3.48616	3.61354	Replication
			R	3.20829	4.74687	Replication
			R	3.93001	5.12644	Replication
			R	4.12195	5.56868	Replication
			R	4.04568	3.80148	Replication
			R	3.80078	4.20153	Replication
			R	5.41941	6.3446	Replication
			R	3.5412	5.04085	Replication
			R	2.49108	3.90689	Replication
			R	3.92126	4.35179	Replication
			R	3.89887	3.79778	Replication
			R	3.86079	3.27954	Replication
			R	4.23821	5.88935	Replication
			R	3.70265	2.8352	Replication
			R	5.04527	4.77448	Replication
			R	3.99566	3.7335	Replication
			R	4.90345	3.79	Replication
			R	2.66055	3.09638	Replication
			R	5.18506	4.34115	Replication
			R	2.88773	3.93307	Replication
			R	3.36429	3.29303	Replication
			R	2.86913	2.83232	Replication
			R	2.7702	3.08177	Replication
			R	3.44948	2.98309	Replication
			R	4.50105	4.85133	Replication
			R	2.59005	3.50275	Replication
			R	3.14301	2.59898	Replication
			R	2.70177	2.56828	Replication
			R	3.40493	3.91993	Replication
			R	4.59208	3.41418	Replication
			R	5.38011	4.32111	Replication
			R	3.35507	2.71107	Replication
			R	2.90591	2.97622	Replication
			R	3.3144	4.00012	Replication
			R	4.39075	5.11713	Replication
			R	3.59251	4.28354	Replication
			R	2.8629	3.62536	Replication
			R	6.77348	4.97231	Replication
			R	2.51738	2.58176	Replication
			R	2.64302	2.2961	Replication
			R	3.00892	5.09956	Replication
			R	3.57099	2.64171	Replication
			R	4.35312	6.14333	Replication
			R	3.04311	2.76787	Replication
			R	2.59471	2.94102	Replication
			R	3.74874	4.01375	Replication
			R	3.79723	4.39244	Replication
			R	2.93381	2.85691	Replication
			R	2.41449	2.91412	Replication
			R	4.098	3.99477	Replication
			R	3.58059	4.40114	Replication
			R	2.66398	2.79637	Replication
			R	3.91246	4.13265	Replication
			R	3.48883	5.35167	Replication
			R	3.5002	4.94309	Replication
			R	2.67992	3.11924	Replication
			R	3.15721	2.52495	Replication
			R	4.20716	3.8663	Replication
			R	2.91346	2.74535	Replication
			R	3.00699	3.43398	Replication
			R	4.97098	5.65779	Replication
			R	4.96489	4.42953	Replication
			R	3.5182	4.44455	Replication
			R	2.5165	2.55014	Replication
			R	4.51443	4.65965	Replication
			R	2.95375	3.16343	Replication
			R	4.60722	5.08309	Replication
			R	4.32259	5.10064	Replication
			R	2.97055	3.32941	Replication
			R	3.74628	3.65834	Replication
			R	5.00209	4.18538	Replication
			R	2.33645	2.35232	Replication
			R	3.07115	3.89481	Replication
			R	2.64737	3.2413	Replication
			R	4.83304	5.71622	Replication
			R	3.55102	5.26083	Replication
			R	4.18718	3.08837	Replication
			R	3.0635	3.53966	Replication
			R	3.25709	4.6138	Replication
			R	4.28087	4.71721	Replication
			R	4.66789	3.50855	Replication
			R	2.8973	4.40166	Replication
			R	3.10099	3.11015	Replication
			R	3.95918	4.83182	Replication
			R	3.26719	3.83072	Replication
			R	5.87052	4.7602	Replication
			R	2.69498	3.63282	Replication
			R	3.04008	4.32063	Replication
			R	3.0424	3.49405	Replication
			R	5.32827	4.11891	Replication
			R	3.3998	3.44628	Replication
			R	3.88752	4.31452	Replication
			R	2.4549	3.95593	Replication
			R	4.33243	4.88658	Replication
			R	4.51011	5.17903	Replication
			R	4.40568	3.49123	Replication
			R	3.00742	2.6816	Replication
			R	5.69139	5.5745	Replication
			R	4.52977	3.95963	Replication
			R	5.05853	4.54151	Replication
			R	3.76244	4.07893	Replication
			R	3.28581	4.28548	Replication
			R	5.36016	5.6394	Replication
			R	4.28199	2.4696	Replication
			R	4.32248	3.65867	Replication
			R	2.52471	2.63456	Replication
			R	3.83819	3.78785	Replication
			R	3.78128	4.24744	Replication
			R	4.12032	4.38772	Replication
			R	3.2143	3.62582	Replication
			R	3.12472	5.47175	Replication
			R	3.29253	4.87444	Replication
			R	2.76545	3.0677	Replication
			R	3.12385	2.66754	Replication
			R	4.31667	4.42453	Replication
			R	4.43027	5.66861	Replication
			R	3.74817	4.84972	Replication
			R	3.31398	5.78248	Replication
			R	3.35304	2.88927	Replication
			R	3.83252	3.37935	Replication
			R	3.02608	4.73152	Replication
			R	2.97423	4.43474	Replication
			R	3.67052	4.08314	Replication
			R	3.9651	4.33084	Replication
			R	3.78983	3.93586	Replication
			R	3.33691	3.87382	Replication
			R	4.44284	3.68265	Replication
			R	3.98457	3.19537	Replication
			R	4.76501	5.01096	Replication
			R	3.05171	3.09237	Replication
			R	3.36961	3.58148	Replication
			R	4.81113	4.42754	Replication
			R	4.22884	3.10545	Replication
			R	2.70726	3.92638	Replication
			R	3.8156	3.34224	Replication
			R	2.78965	3.37037	Replication
			R	2.94926	3.10323	Replication
			R	3.67902	4.14195	Replication
			R	4.95488	4.18708	Replication
			R	3.09272	3.55736	Replication
			R	3.94946	4.67392	Replication
			R	2.70933	3.15336	Replication
			R	2.93471	2.69245	Replication
			R	2.78322	2.83232	Replication
			R	4.69091	2.64269	Replication
			R	3.65016	2.85513	Replication
			R	5.01047	5.4151	Replication
			R	3.12763	3.05124	Replication
			R	5.87905	5.52711	Replication
			R	4.19885	2.29421	Replication
			R	3.1943	3.75019	Replication
			R	2.96147	2.5968	Replication
			L	3.71322	3.21707	Discovery
			L	3.43454	3.89095	Discovery
			L	5.17346	4.84757	Discovery
			L	2.49715	2.7371	Discovery
			L	4.73527	2.69231	Discovery
			L	3.57252	2.93302	Discovery
			L	3.04581	2.84117	Discovery
			L	3.65197	2.84957	Discovery
			L	3.64644	2.47533	Discovery
			L	3.92894	2.88072	Discovery
			L	5.07933	3.67563	Discovery
			L	2.6185	3.04777	Discovery
			L	6.46443	6.20196	Discovery
			L	2.82496	2.78685	Discovery
			L	2.47656	2.15065	Discovery
			L	4.37833	2.74598	Discovery
			L	2.738	2.86751	Discovery
			L	4.20491	4.30875	Discovery
			L	3.19969	2.13606	Discovery
			L	3.87239	4.71642	Discovery
			L	5.76885	3.4334	Discovery
			L	3.95706	3.06962	Discovery
			L	3.30012	2.74336	Discovery
			L	4.41723	3.12198	Discovery
			L	4.21232	3.47728	Discovery
			L	4.99124	3.85866	Discovery
			L	2.74996	2.83271	Discovery
			L	6.17536	5.8961	Discovery
			L	3.0829	3.11899	Discovery
			L	2.76001	3.02582	Discovery
			L	5.44704	5.15266	Discovery
			L	2.64722	2.16821	Discovery
			L	3.6764	4.8198	Discovery
			L	4.08124	4.12608	Discovery
			L	5.8101	4.88034	Discovery
			L	5.52249	3.3477	Discovery
			L	5.0525	3.87351	Discovery
			L	3.39624	3.04172	Discovery
			L	4.56669	3.08554	Discovery
			L	3.22554	3.05191	Discovery
			L	4.21472	4.12188	Discovery
			L	4.42185	4.15431	Discovery
			L	5.22093	4.41271	Discovery
			L	3.13467	2.84239	Discovery
			L	4.86287	3.25339	Discovery
			L	4.20195	4.60916	Discovery
			L	3.73804	2.62178	Discovery
			L	3.36956	2.73163	Discovery
			L	2.77701	3.58067	Discovery
			L	5.7596	6.18817	Discovery
			L	4.368	4.23913	Discovery
			L	2.96303	2.62669	Discovery
			L	3.20923	2.94729	Discovery
			L	4.52666	5.62763	Discovery
			L	2.5696	2.78416	Discovery
			L	4.32738	4.21038	Discovery
			L	5.46866	3.87573	Discovery
			L	4.58974	3.08124	Discovery
			L	3.56559	2.76872	Discovery
			L	3.38233	3.20198	Discovery
			L	5.05923	4.5867	Discovery
			L	5.32867	4.42755	Discovery
			L	4.72886	4.68159	Discovery
			L	2.86177	3.20913	Discovery
			L	5.39032	5.64931	Discovery
			L	3.83667	3.48149	Discovery
			L	4.05532	3.70342	Discovery
			L	4.39745	4.72017	Discovery
			L	2.71469	2.04622	Discovery
			L	3.67614	4.31088	Discovery
			L	3.45404	4.90078	Discovery
			L	3.81696	3.9996	Discovery
			L	3.41036	3.17081	Discovery
			L	4.55843	4.5266	Discovery
			L	6.18605	5.38644	Discovery
			L	4.3687	3.60557	Discovery
			L	3.8927	2.97611	Discovery
			L	3.09188	2.7855	Discovery
			L	3.43952	2.97387	Discovery
			L	4.41187	4.1348	Discovery
			L	5.46073	5.15601	Discovery
			L	2.91987	3.66319	Discovery
			L	4.82213	3.96498	Discovery
			L	3.60227	2.91815	Discovery
			L	3.09438	2.79258	Discovery
			L	3.70691	3.28691	Discovery
			L	4.94957	3.19158	Discovery
			L	3.62327	3.09406	Discovery
			L	3.60644	3.17488	Discovery
			L	6.15056	4.16854	Discovery
			L	6.1345	4.90529	Discovery
			L	4.39724	4.45231	Discovery
			L	3.23963	3.09822	Discovery
			L	4.75741	4.72239	Discovery
			L	3.78138	3.02871	Discovery
			L	5.84447	3.39351	Discovery
			L	3.94056	2.37465	Discovery
			L	2.59202	2.61736	Discovery
			L	3.29946	3.6218	Discovery
			L	5.08311	3.50663	Discovery
			L	4.36253	3.56004	Discovery
			L	2.63104	2.74127	Discovery
			L	3.88698	2.70871	Discovery
			L	4.87032	3.73413	Discovery
			L	2.80965	2.98914	Discovery
			L	3.11426	3.54691	Discovery
			L	4.60801	2.75519	Discovery
			L	5.97161	5.85948	Discovery
			L	3.83512	4.11588	Discovery
			L	3.03714	3.48438	Discovery
			L	4.39377	4.00915	Discovery
			L	5.05343	5.69966	Discovery
			L	5.98424	3.07078	Discovery
			L	6.63012	3.37299	Discovery
			L	5.57924	3.19889	Discovery
			L	4.15781	3.74845	Discovery
			L	3.69096	3.94315	Discovery
			L	3.34999	3.23871	Discovery
			L	3.21084	4.48169	Discovery
			L	5.4473	3.46872	Discovery
			L	3.82652	3.60968	Discovery
			L	4.83854	3.3771	Discovery
			L	2.90103	2.71544	Discovery
			L	3.52584	2.78227	Discovery
			L	3.5102	3.38208	Discovery
			L	3.87314	5.16563	Discovery
			L	2.94135	3.11636	Discovery
			L	2.95358	2.48965	Discovery
			L	3.85374	3.83623	Discovery
			L	3.04847	3.90927	Discovery
			L	3.14109	2.97876	Discovery
			L	4.43605	3.12561	Discovery
			L	3.78277	2.62082	Discovery
			L	2.50237	2.56788	Discovery
			L	5.23501	4.46844	Discovery
			L	2.61628	3.51189	Discovery
			L	4.45271	3.45216	Discovery
			L	3.40802	2.60528	Discovery
			L	3.93525	2.22204	Discovery
			L	2.58851	2.44493	Discovery
			L	4.91114	4.9712	Discovery
			L	3.49544	2.78348	Discovery
			L	5.14851	4.55977	Discovery
			L	4.76714	2.75949	Discovery
			L	4.05975	3.32737	Discovery
			L	3.34185	2.25668	Discovery
			L	3.52574	3.93934	Discovery
			L	3.45588	3.00803	Discovery
			L	5.12812	5.24922	Discovery
			L	3.11698	3.82057	Discovery
			L	3.53405	3.32156	Discovery
			L	5.18777	3.54581	Discovery
			L	3.1649	3.26105	Discovery
			L	4.73168	2.68836	Discovery
			L	4.03707	2.57247	Discovery
			L	4.53583	3.81811	Discovery
			L	3.47407	2.36299	Discovery
			L	4.04646	3.30162	Discovery
			L	4.1834	2.87974	Discovery
			L	3.41764	3.29634	Discovery
			L	4.52197	3.50002	Discovery
			L	3.58795	2.62141	Discovery
			L	2.49215	2.85946	Discovery
			L	3.19178	2.25516	Discovery
			L	4.70584	4.93634	Discovery
			L	5.28052	3.56775	Discovery
			L	4.28764	3.04414	Discovery
			L	3.8543	3.38388	Discovery
			L	2.63016	2.61224	Discovery
			L	4.9416	4.30868	Discovery
			L	4.66055	3.05977	Discovery
			L	3.0585	3.22672	Discovery
			L	3.34484	3.48974	Discovery
			L	3.22847	2.40003	Discovery
			L	4.65968	4.73068	Discovery
			L	3.35822	3.13295	Discovery
			L	6.16244	5.17911	Discovery
			L	3.41648	2.41757	Discovery
			L	4.02726	4.27583	Discovery
			L	6.65896	3.85098	Discovery
			L	4.40509	4.52031	Discovery
			L	3.1631	2.00666	Discovery
			L	4.88104	2.53003	Discovery
			L	3.13566	3.41146	Discovery
			L	6.08255	4.26845	Discovery
			L	4.64769	5.34346	Discovery
			L	4.22972	3.70381	Discovery
			L	2.30536	2.19018	Discovery
			L	5.34246	3.97604	Discovery
			L	4.31036	4.2596	Discovery
			L	4.52413	3.29499	Discovery
			L	3.63181	3.87749	Discovery
			L	3.8717	2.40938	Discovery
			L	4.31477	2.87107	Discovery
			L	3.31943	2.69617	Discovery
			L	3.70693	2.65156	Discovery
			L	3.36688	3.17038	Discovery
			L	5.85194	5.33705	Discovery
			L	4.16294	4.14833	Discovery
			L	3.51799	4.14264	Discovery
			L	3.41801	3.84493	Discovery
			L	5.45016	4.68756	Discovery
			L	2.8412	2.71799	Discovery
			L	4.91591	3.2834	Discovery
			L	3.93534	4.04053	Discovery
			L	4.0809	3.57851	Discovery
			L	3.71441	2.70177	Discovery
			L	5.34021	5.11971	Discovery
			L	3.62629	2.82011	Discovery
			L	4.25289	4.8806	Discovery
			L	3.55277	3.05242	Discovery
			L	5.72078	5.17365	Discovery
			L	4.12382	3.59825	Discovery
			L	3.26113	3.01288	Discovery
			L	4.96901	3.80383	Discovery
			L	3.7206	2.79821	Discovery
			L	3.50823	2.59117	Discovery
			L	2.58358	3.61409	Discovery
			L	5.4122	5.15432	Discovery
			L	4.69591	2.82939	Discovery
			L	3.75992	2.82013	Discovery
			L	3.0464	3.32452	Discovery
			L	3.16647	2.85927	Discovery
			L	3.26306	2.61937	Discovery
			L	3.2593	2.96304	Discovery
			L	2.93777	2.90125	Discovery
			L	3.35661	3.14998	Discovery
			L	3.41268	3.13205	Discovery
			L	3.064	4.31612	Discovery
			L	4.48095	5.00051	Discovery
			L	2.85469	3.28881	Discovery
			L	5.22448	3.77656	Discovery
			L	3.16287	3.43691	Discovery
			L	2.95925	3.4863	Discovery
			L	4.58966	2.83207	Discovery
			L	4.37886	3.08597	Discovery
			L	3.44819	3.89114	Discovery
			L	3.57328	3.56632	Discovery
			L	4.57234	4.33145	Discovery
			L	3.76631	3.89041	Discovery
			L	3.7495	2.84688	Discovery
			L	4.23649	3.39989	Discovery
			L	5.42968	3.48103	Discovery
			L	4.46721	4.29197	Discovery
			L	2.91902	2.41676	Discovery
			L	4.71308	5.14794	Discovery
			L	3.9109	3.02923	Discovery
			L	4.3074	3.52876	Discovery
			L	3.85163	4.11008	Discovery
			L	2.83856	2.87961	Discovery
			L	3.69162	4.24305	Discovery
			L	3.68482	4.15672	Discovery
			L	4.45292	3.08992	Discovery
			L	3.42825	3.43657	Discovery
			L	2.59146	2.83411	Discovery
			L	3.67591	2.77331	Discovery
			L	2.70561	2.95544	Discovery
			L	3.07564	2.6649	Discovery
			L	3.44414	3.04299	Discovery
			L	3.89026	3.82696	Discovery
			L	5.8613	4.77332	Discovery
			L	3.29248	3.09202	Discovery
			L	5.17022	3.4967	Discovery
			L	4.02438	3.77906	Discovery
			L	5.3573	4.46182	Discovery
			L	3.27088	2.96793	Discovery
			L	5.80683	5.27359	Discovery
			L	3.48166	2.11612	Discovery
			L	5.08719	4.25089	Discovery
			L	4.02056	4.37822	Discovery
			L	3.12066	3.08573	Discovery
			L	3.01979	3.27886	Discovery
			L	4.12887	3.36195	Discovery
			L	5.05884	5.717	Discovery
			L	3.42471	3.82573	Discovery
			L	4.79681	3.57147	Discovery
			L	4.11367	5.44824	Discovery
			L	4.10904	5.34254	Discovery
			L	5.90068	5.08406	Discovery
			L	4.33342	3.23359	Discovery
			L	3.69811	3.53291	Discovery
			L	6.04936	3.84691	Discovery
			L	3.75873	3.6895	Discovery
			L	3.26848	3.57607	Discovery
			L	4.19696	2.75923	Discovery
			L	3.97462	4.20077	Discovery
			L	5.41576	5.41049	Discovery
			L	6.06024	3.82084	Discovery
			L	4.71905	3.46971	Discovery
			L	3.82044	3.00688	Discovery
			L	5.80067	3.79047	Discovery
			L	5.33588	4.75844	Discovery
			L	4.16033	4.8027	Discovery
			L	3.27805	2.79154	Discovery
			L	3.52103	3.18818	Discovery
			L	2.24931	2.03157	Discovery
			L	3.60866	3.80481	Discovery
			L	4.19426	2.94695	Discovery
			L	5.84847	4.11008	Discovery
			L	6.21467	5.09559	Discovery
			L	3.34082	2.79318	Discovery
			L	4.30223	2.58616	Discovery
			L	2.3182	2.88193	Discovery
			L	3.28517	2.84233	Replication
			L	2.72321	3.1029	Replication
			L	5.54948	4.49183	Replication
			L	2.85526	2.99355	Replication
			L	2.85778	2.68078	Replication
			L	3.40608	3.30945	Replication
			L	4.96284	3.82406	Replication
			L	5.43242	6.20325	Replication
			L	4.92417	4.07161	Replication
			L	5.82271	5.66705	Replication
			L	2.97322	2.9244	Replication
			L	4.37744	3.88258	Replication
			L	3.74692	2.73043	Replication
			L	4.26814	3.08245	Replication
			L	5.24102	4.51085	Replication
			L	4.00617	3.65384	Replication
			L	2.97775	3.44474	Replication
			L	3.33845	3.0511	Replication
			L	2.58835	2.79416	Replication
			L	4.03894	2.96022	Replication
			L	6.63363	5.66551	Replication
			L	3.40793	3.65521	Replication
			L	3.56082	3.75755	Replication
			L	5.12294	4.84489	Replication
			L	4.16684	3.07884	Replication
			L	3.70537	4.5404	Replication
			L	2.57943	3.17501	Replication
			L	4.26605	4.70157	Replication
			L	3.08657	3.083	Replication
			L	5.35382	3.30752	Replication
			L	4.8712	6.12155	Replication
			L	3.90437	4.29794	Replication
			L	3.90191	2.66503	Replication
			L	4.33283	2.75913	Replication
			L	4.45361	2.96476	Replication
			L	3.77091	3.37914	Replication
			L	2.63101	2.69558	Replication
			L	4.29076	3.16407	Replication
			L	2.35101	2.7709	Replication
			L	4.89952	4.1616	Replication
			L	2.74565	3.64352	Replication
			L	3.3566	3.29857	Replication
			L	2.67566	2.6117	Replication
			L	3.42783	3.57953	Replication
			L	4.6153	3.45062	Replication
			L	4.76122	4.83322	Replication
			L	4.03157	3.73886	Replication
			L	5.40023	4.75269	Replication
			L	6.28957	3.55997	Replication
			L	4.23083	2.93801	Replication
			L	2.8783	2.90742	Replication
			L	6.36057	4.04765	Replication
			L	2.20971	2.87782	Replication
			L	5.62142	4.37504	Replication
			L	3.25941	3.54627	Replication
			L	3.29975	3.69057	Replication
			L	5.50932	5.63703	Replication
			L	2.77595	2.80618	Replication
			L	4.75622	2.80848	Replication
			L	5.91888	6.68548	Replication
			L	4.08677	3.801	Replication
			L	3.74123	4.52243	Replication
			L	4.58555	2.7108	Replication
			L	3.32983	3.41127	Replication
			L	5.70671	5.06505	Replication
			L	3.32288	3.29402	Replication
			L	2.95542	2.47023	Replication
			L	2.54683	2.35701	Replication
			L	5.06824	4.68081	Replication
			L	2.84925	2.98382	Replication
			L	2.54955	2.67475	Replication
			L	4.12655	3.89009	Replication
			L	3.03306	3.90677	Replication
			L	3.47988	3.34064	Replication
			L	3.29073	3.66712	Replication
			L	5.09094	4.86309	Replication
			L	3.80776	3.15061	Replication
			L	2.05716	2.58087	Replication
			L	4.12089	3.70577	Replication
			L	4.34518	3.45702	Replication
			L	4.2339	5.61215	Replication
			L	3.61185	3.45674	Replication
			L	4.10937	2.85268	Replication
			L	5.31266	3.67043	Replication
			L	5.17315	4.75264	Replication
			L	5.40531	5.66857	Replication
			L	5.53586	5.36105	Replication
			L	3.07239	2.9671	Replication
			L	3.17211	3.46902	Replication
			L	3.79369	4.34924	Replication
			L	5.70663	4.17535	Replication
			L	3.30295	2.39127	Replication
			L	3.60327	3.12636	Replication
			L	2.71366	4.18892	Replication
			L	2.69376	3.40518	Replication
			L	3.87769	2.88948	Replication
			L	4.38246	3.76077	Replication
			L	2.90202	2.48615	Replication
			L	2.62822	2.94469	Replication
			L	5.59193	4.61061	Replication
			L	3.80369	3.34479	Replication
			L	5.46829	5.13152	Replication
			L	5.33799	5.83772	Replication
			L	3.06647	2.63361	Replication
			L	3.96567	3.61396	Replication
			L	5.39968	4.69365	Replication
			L	3.51895	2.85374	Replication
			L	5.56572	5.06875	Replication
			L	4.56611	3.04193	Replication
			L	5.18942	3.27544	Replication
			L	3.60289	3.09059	Replication
			L	3.85672	3.98539	Replication
			L	4.2348	3.15848	Replication
			L	5.09043	4.77091	Replication
			L	3.6258	4.62492	Replication
			L	3.24736	2.95766	Replication
			L	3.90555	3.40592	Replication
			L	4.45277	5.38287	Replication
			L	4.72246	4.93436	Replication
			L	5.05237	5.30598	Replication
			L	3.67486	3.24153	Replication
			L	2.71528	3.05413	Replication
			L	3.97504	3.3801	Replication
			L	2.69597	2.44866	Replication
			L	3.79671	2.73289	Replication
			L	4.83679	4.49911	Replication
			L	3.70432	3.77122	Replication
			L	3.01259	2.57487	Replication
			L	4.44807	4.38433	Replication
			L	4.70478	3.67011	Replication
			L	5.48974	5.30359	Replication
			L	2.50349	3.14644	Replication
			L	5.17499	4.93727	Replication
			L	5.33891	3.91241	Replication
			L	7.06798	5.51184	Replication
			L	4.25622	3.88583	Replication
			L	4.60072	3.83273	Replication
			L	4.5733	3.16262	Replication
			L	3.50789	3.42895	Replication
			L	2.78327	3.41248	Replication
			L	3.85182	4.50447	Replication
			L	4.09965	3.1903	Replication
			L	3.08329	5.90865	Replication
			L	4.85265	3.04564	Replication
			L	3.52065	5.23207	Replication
			L	6.18908	3.11291	Replication
			L	3.61514	2.94789	Replication
			L	2.71845	3.12919	Replication
			L	3.15645	2.71418	Replication
			L	4.14888	3.24488	Replication
			L	4.12023	2.87	Replication
			L	2.62674	2.71552	Replication
			L	3.2912	3.04263	Replication
			L	5.55275	3.87827	Replication
			L	NA	NA	Replication
			L	4.97478	5.22453	Replication
			L	3.75086	2.26865	Replication
			L	4.966	4.14455	Replication
			L	4.35306	4.41097	Replication
			L	3.55767	4.12071	Replication
			L	3.76118	2.38254	Replication
			L	2.77867	3.28307	Replication
			L	5.51689	4.3995	Replication
			L	2.94856	2.49055	Replication
			L	2.47647	2.65393	Replication
			L	7.87246	7.74942	Replication
			L	4.52855	5.26248	Replication
			L	5.71936	3.77981	Replication
			L	3.74902	3.0824	Replication
			L	3.94236	3.1243	Replication
			L	4.30428	3.15369	Replication
			L	3.44803	4.03459	Replication
			L	4.6862	4.50925	Replication
			L	3.01452	3.71703	Replication
			L	4.04729	3.44746	Replication
			L	6.37914	4.84797	Replication
			L	4.49576	3.47966	Replication
			L	5.17691	4.8944	Replication
			L	3.51808	3.66231	Replication
			L	4.34747	4.82589	Replication
			L	2.94432	4.27417	Replication
			L	4.40278	3.62098	Replication
			L	3.57938	4.24832	Replication
			L	2.82893	3.18816	Replication
			L	3.72274	3.85661	Replication
			L	3.11744	2.85157	Replication
			L	2.45272	3.82022	Replication
			L	4.94583	3.24195	Replication
			L	3.97864	3.57771	Replication
			L	3.15553	3.35891	Replication
			L	3.95049	2.7262	Replication
			L	3.69403	2.75878	Replication
			L	2.42656	2.87438	Replication
			L	3.20033	4.03141	Replication
			L	3.62777	3.78479	Replication
			L	4.69025	2.3362	Replication
			L	6.07603	4.56373	Replication
			L	4.32005	3.08212	Replication
			L	4.58019	4.75364	Replication
			L	3.30989	3.0159	Replication
			L	2.65506	2.67457	Replication
			L	4.44142	5.33055	Replication
			L	4.16738	3.99096	Replication
			L	3.33526	3.03595	Replication
			L	3.33211	4.46938	Replication
			L	4.09438	2.48512	Replication
			L	3.62575	2.6567	Replication
			L	3.84561	3.36276	Replication
			L	2.98022	3.0237	Replication
			L	4.10821	3.33334	Replication
			L	2.61377	2.39663	Replication
			L	4.97643	4.05809	Replication
			L	5.20886	5.98964	Replication
			L	3.37648	4.02344	Replication
			L	4.4488	4.08712	Replication
			L	2.79934	2.84861	Replication
			L	5.56147	5.49636	Replication
			L	5.10931	3.74606	Replication
			L	4.0528	4.65253	Replication
			L	5.87072	5.53104	Replication
			L	5.21413	4.46034	Replication
			L	3.14742	2.33408	Replication
			L	3.1772	3.04606	Replication
			L	3.85188	4.44271	Replication
			L	4.5619	4.02366	Replication
			L	4.36657	4.13474	Replication
			L	5.97356	4.15656	Replication
			L	4.27253	3.96397	Replication
			L	3.22713	2.79375	Replication
			L	3.69717	2.92657	Replication
			L	2.45133	4.18845	Replication
			L	3.80834	2.77418	Replication
			L	3.35469	5.05763	Replication
			L	5.83658	4.4949	Replication
			L	3.9268	4.58957	Replication
			L	5.29974	3.26086	Replication
			L	4.51526	3.40877	Replication
			L	4.29753	2.21147	Replication
			L	3.85305	4.66096	Replication
			L	5.26544	3.99568	Replication
			L	5.77889	4.51312	Replication
			L	2.90973	4.3316	Replication
			L	3.19819	3.30154	Replication
			L	4.2591	2.79274	Replication
			L	5.24593	4.86908	Replication
			L	4.45738	3.91004	Replication
			L	3.98411	3.14321	Replication
			L	4.06534	3.36175	Replication
			L	4.67404	6.02539	Replication
			L	5.8894	3.1457	Replication
			L	3.61741	3.88015	Replication
			L	3.96047	3.94654	Replication
			L	5.45397	5.55895	Replication
			L	3.26947	4.80436	Replication
			L	2.44904	3.66577	Replication
			L	4.91661	4.63217	Replication
			L	4.21178	4.34485	Replication
			L	4.18767	2.77641	Replication
			L	2.92539	2.48269	Replication
			L	5.06143	6.30172	Replication
			L	2.48759	2.51251	Replication
			L	3.60863	3.83723	Replication
			L	3.0361	2.99667	Replication
			L	4.21523	2.80249	Replication
			L	5.86232	5.72682	Replication
			L	3.54443	3.08421	Replication
			L	3.2003	3.46415	Replication
			L	3.17416	4.31316	Replication
			L	3.8743	4.31136	Replication
			L	3.68249	2.67382	Replication
			L	3.16278	3.17846	Replication
			L	4.01271	3.79522	Replication
			L	3.59061	3.34607	Replication
			L	5.00201	4.61188	Replication
			L	4.15251	3.42727	Replication
			L	2.4086	3.1543	Replication
			L	4.06605	3.47587	Replication
			L	2.87193	3.34744	Replication
			L	3.67613	3.95403	Replication
			L	3.30829	4.06302	Replication
			L	4.22586	3.68382	Replication
			L	5.50499	4.3619	Replication
			L	3.67869	5.44788	Replication
			L	5.3439	4.69391	Replication
			L	5.82522	5.35469	Replication
			L	4.34003	4.82692	Replication
			L	3.63441	2.96875	Replication
			L	3.68253	3.26781	Replication
			L	3.16652	4.70802	Replication
			L	3.57516	3.21101	Replication
			L	5.24827	2.17355	Replication
			L	5.0705	4.96473	Replication
			L	4.91013	5.04868	Replication
			L	4.64279	4.03555	Replication
			L	2.71712	4.96636	Replication
			L	4.38985	3.68533	Replication
			L	4.62474	3.53765	Replication
			M	4.85189	2.92355	Discovery
			M	4.76292	4.31977	Discovery
			M	2.622	3.4759	Discovery
			M	3.80806	2.89235	Discovery
			M	3.33304	3.13664	Discovery
			M	3.9884	2.72043	Discovery
			M	3.05226	2.73456	Discovery
			M	2.72913	3.09803	Discovery
			M	3.9848	3.4275	Discovery
			M	4.84841	5.34349	Discovery
			M	3.31806	3.14912	Discovery
			M	2.90504	2.93846	Discovery
			M	5.12502	3.50788	Discovery
			M	2.8019	3.00435	Discovery
			M	2.37048	3.69639	Discovery
			M	3.44736	5.29966	Discovery
			M	2.92588	2.89388	Discovery
			M	4.94876	5.78383	Discovery
			M	2.83868	3.35342	Discovery
			M	4.25289	3.44026	Discovery
			M	3.72819	4.71344	Discovery
			M	3.4449	3.46941	Discovery
			M	4.96642	4.80521	Discovery
			M	3.71658	4.80709	Discovery
			M	2.60568	3.21879	Discovery
			M	3.04727	2.8284	Discovery
			M	5.01111	4.07362	Discovery
			M	4.17474	3.29913	Discovery
			M	2.60266	2.72162	Discovery
			M	4.29802	5.53096	Discovery
			M	3.45132	3.58939	Discovery
			M	4.99926	3.15756	Discovery
			M	4.99252	3.12067	Discovery
			M	3.63545	2.74756	Discovery
			M	3.38084	3.52129	Discovery
			M	3.99322	3.65758	Discovery
			M	4.15026	4.32362	Discovery
			M	4.04973	4.01327	Discovery
			M	3.90903	4.65697	Discovery
			M	4.04334	4.77521	Discovery
			M	3.39314	3.24792	Discovery
			M	5.93055	5.32625	Discovery
			M	3.83283	4.73073	Discovery
			M	4.30368	4.91794	Discovery
			M	5.19724	5.27175	Discovery
			M	3.40478	3.22603	Discovery
			M	4.84197	4.84135	Discovery
			M	3.36145	2.65794	Discovery
			M	3.83318	3.24477	Discovery
			M	2.42283	3.13404	Discovery
			M	2.99041	4.65722	Discovery
			M	3.90867	3.34648	Discovery
			M	4.60384	4.2814	Discovery
			M	3.6976	3.35575	Discovery
			M	2.90872	3.43061	Discovery
			M	4.365	5.35495	Discovery
			M	4.20094	4.96446	Discovery
			M	3.71288	3.67759	Discovery
			M	2.60141	2.6428	Discovery
			M	5.5444	5.26178	Discovery
			M	5.18785	6.49657	Discovery
			M	4.12126	3.36992	Discovery
			M	4.53244	4.9107	Discovery
			M	5.29546	4.7227	Discovery
			M	4.13531	3.31607	Discovery
			M	3.80496	3.35441	Discovery
			M	3.78505	3.15575	Discovery
			M	2.82921	2.80312	Discovery
			M	3.73508	3.16975	Discovery
			M	3.05272	2.75615	Discovery
			M	5.26774	5.32521	Discovery
			M	2.51911	2.81928	Discovery
			M	4.38314	5.59654	Discovery
			M	4.94958	4.53186	Discovery
			M	2.73442	4.16869	Discovery
			M	4.10502	4.9477	Discovery
			M	3.41726	3.34711	Discovery
			M	4.44893	3.18887	Discovery
			M	4.29989	4.52023	Discovery
			M	2.80957	2.74327	Discovery
			M	4.16495	3.48325	Discovery
			M	3.30794	4.9405	Discovery
			M	2.79324	3.29092	Discovery
			M	2.6456	2.73844	Discovery
			M	4.18665	4.67883	Discovery
			M	2.98806	4.75224	Discovery
			M	2.64891	2.59901	Discovery
			M	2.8693	3.7089	Discovery
			M	3.7035	3.66535	Discovery
			M	3.86113	4.21113	Discovery
			M	3.62785	3.94114	Discovery
			M	3.73518	4.033	Discovery
			M	3.50752	3.77351	Discovery
			M	4.02661	5.0737	Discovery
			M	3.85245	2.93454	Discovery
			M	3.35345	5.0766	Discovery
			M	2.78345	3.30277	Discovery
			M	3.28391	2.96932	Discovery
			M	4.22566	4.05313	Discovery
			M	4.87985	4.08251	Discovery
			M	3.71909	3.94786	Discovery
			M	2.62695	3.38332	Discovery
			M	4.51572	3.14649	Discovery
			M	4.91606	5.06777	Discovery
			M	3.79337	4.52887	Discovery
			M	2.82745	3.50356	Discovery
			M	2.95064	3.58447	Discovery
			M	3.16705	3.25013	Discovery
			M	2.74354	3.97835	Discovery
			M	3.65181	5.3441	Discovery
			M	2.70707	4.61294	Discovery
			M	2.25252	2.20717	Discovery
			M	4.03904	5.45893	Discovery
			M	3.9155	2.62308	Discovery
			M	2.90702	2.91777	Discovery
			M	2.59182	2.60563	Discovery
			M	3.96051	3.49211	Discovery
			M	3.11848	4.14814	Discovery
			M	3.43189	3.33344	Discovery
			M	2.84491	4.78064	Discovery
			M	2.80712	4.61313	Discovery
			M	4.09412	4.42178	Discovery
			M	4.26752	4.40437	Discovery
			M	4.01444	4.49143	Discovery
			M	5.19117	4.43033	Discovery
			M	4.00571	2.33772	Discovery
			M	5.3585	4.53443	Discovery
			M	3.6199	4.15065	Discovery
			M	2.70503	3.54452	Discovery
			M	4.2402	4.28982	Discovery
			M	3.49202	3.45925	Discovery
			M	2.57138	3.29681	Discovery
			M	6.07591	3.81557	Discovery
			M	5.69538	4.87623	Discovery
			M	4.91822	5.50386	Discovery
			M	3.13432	2.46518	Discovery
			M	3.27543	2.95562	Discovery
			M	4.19005	3.54506	Discovery
			M	3.69916	4.07021	Discovery
			M	2.70657	3.43794	Discovery
			M	2.8143	3.56015	Discovery
			M	4.62477	4.49625	Discovery
			M	4.02956	2.66988	Discovery
			M	3.40376	4.06023	Discovery
			M	NA	NA	Discovery
			M	3.01353	3.0397	Discovery
			M	3.31755	2.77973	Discovery
			M	3.7003	4.63845	Discovery
			M	4.99156	4.97378	Discovery
			M	4.6063	5.05425	Discovery
			M	4.04651	3.41822	Discovery
			M	3.03863	3.62713	Discovery
			M	3.01666	2.69574	Discovery
			M	3.48999	3.25441	Discovery
			M	2.87582	2.65954	Discovery
			M	2.95827	2.75654	Discovery
			M	3.81847	3.4997	Discovery
			M	3.06049	3.11384	Discovery
			M	3.57489	3.75647	Discovery
			M	3.01826	4.0681	Discovery
			M	4.09193	3.5244	Discovery
			M	4.14892	4.049	Discovery
			M	2.91194	3.25277	Discovery
			M	5.03762	5.21265	Discovery
			M	5.49163	4.53397	Discovery
			M	2.9508	4.45016	Discovery
			M	2.93361	3.56058	Discovery
			M	3.54883	3.70246	Discovery
			M	4.27515	4.90662	Discovery
			M	3.6577	4.82748	Discovery
			M	3.783	4.00596	Discovery
			M	2.81671	3.82745	Discovery
			M	4.23569	4.73835	Discovery
			M	5.90973	5.82819	Discovery
			M	3.52241	2.83118	Discovery
			M	4.05605	3.14481	Discovery
			M	2.92572	4.68152	Discovery
			M	3.55608	4.34428	Discovery
			M	4.06557	5.24112	Discovery
			M	5.95978	5.50333	Discovery
			M	3.40093	2.90668	Discovery
			M	3.52701	2.90075	Discovery
			M	3.60497	3.26478	Discovery
			M	2.99225	2.59712	Discovery
			M	4.02378	4.09105	Discovery
			M	3.76547	2.55183	Discovery
			M	4.45551	3.9122	Discovery
			M	4.07887	5.02847	Discovery
			M	3.28003	4.76003	Discovery
			M	5.48052	4.55552	Discovery
			M	3.2011	2.84044	Discovery
			M	4.7504	5.15293	Discovery
			M	4.7352	4.63237	Discovery
			M	4.08678	3.52939	Discovery
			M	5.60269	4.3413	Discovery
			M	3.13005	2.38469	Discovery
			M	4.72328	4.48573	Discovery
			M	3.19172	4.68703	Discovery
			M	5.83961	4.43752	Discovery
			M	2.97375	3.90448	Discovery
			M	3.54224	3.05367	Discovery
			M	4.55424	3.08656	Discovery
			M	3.06487	5.57801	Discovery
			M	3.40426	3.55091	Discovery
			M	2.69428	3.12848	Discovery
			M	4.4453	2.65423	Discovery
			M	5.0675	5.01089	Discovery
			M	5.36739	2.85754	Discovery
			M	3.35917	3.01505	Discovery
			M	4.27102	3.81444	Discovery
			M	4.72156	3.25783	Discovery
			M	2.90385	2.51939	Discovery
			M	3.50355	3.95725	Discovery
			M	3.99934	5.17272	Discovery
			M	3.52097	3.62952	Discovery
			M	4.97388	3.85827	Discovery
			M	4.45274	4.06443	Discovery
			M	3.3262	4.26817	Discovery
			M	3.18217	3.71406	Discovery
			M	7.08673	6.95786	Discovery
			M	5.7145	4.20692	Discovery
			M	2.58866	2.53935	Discovery
			M	3.24361	4.74866	Discovery
			M	5.87971	4.42361	Discovery
			M	4.85472	3.72419	Discovery
			M	2.78387	3.11364	Discovery
			M	3.02689	2.88267	Discovery
			M	2.41973	2.48187	Discovery
			M	3.41082	4.13851	Discovery
			M	3.22963	3.51396	Discovery
			M	4.49015	5.31698	Discovery
			M	2.75015	3.44847	Discovery
			M	4.89569	5.35578	Discovery
			M	3.52237	5.05205	Discovery
			M	3.41511	2.83682	Discovery
			M	3.47196	3.99023	Discovery
			M	3.90065	3.07761	Discovery
			M	3.29286	3.83975	Discovery
			M	4.72999	5.10929	Discovery
			M	3.13672	3.08285	Discovery
			M	3.56735	3.28174	Discovery
			M	4.58794	3.24429	Discovery
			M	5.85644	4.68039	Discovery
			M	3.30518	4.84623	Discovery
			M	3.53828	2.97851	Discovery
			M	5.42271	4.75413	Discovery
			M	4.17463	3.8238	Discovery
			M	4.96596	5.06373	Discovery
			M	3.21042	4.15315	Discovery
			M	2.91168	3.7588	Discovery
			M	5.05045	2.86823	Discovery
			M	4.6358	2.92251	Discovery
			M	2.40818	3.46195	Discovery
			M	2.05763	5.65987	Discovery
			M	3.74464	3.51023	Discovery
			M	5.59086	5.7079	Discovery
			M	3.96491	4.29434	Discovery
			M	3.23173	3.41592	Discovery
			M	4.14628	3.73584	Discovery
			M	2.78143	2.77636	Discovery
			M	3.26388	3.24109	Discovery
			M	4.14496	2.81384	Discovery
			M	3.87347	4.17328	Discovery
			M	2.63008	2.53072	Discovery
			M	4.34526	4.10994	Discovery
			M	5.90737	5.7227	Discovery
			M	2.68551	2.83877	Discovery
			M	4.53408	5.23508	Discovery
			M	3.96236	3.7911	Discovery
			M	4.8515	4.35008	Discovery
			M	5.31365	4.73836	Discovery
			M	2.79894	3.03047	Discovery
			M	3.77214	3.13318	Discovery
			M	4.96439	4.5327	Discovery
			M	4.83696	3.68663	Discovery
			M	4.47725	4.8083	Discovery
			M	3.85135	4.8234	Discovery
			M	3.96668	2.98527	Discovery
			M	2.79523	3.08039	Discovery
			M	5.65257	6.12725	Discovery
			M	2.51463	3.71732	Discovery
			M	4.77604	4.70932	Discovery
			M	4.86848	3.99254	Discovery
			M	2.43905	3.83868	Discovery
			M	3.54606	3.89099	Discovery
			M	3.80892	5.50244	Discovery
			M	4.64929	4.11829	Discovery
			M	3.24386	2.58622	Discovery
			M	2.74284	3.32521	Discovery
			M	2.58174	2.14238	Discovery
			M	4.28571	5.74768	Discovery
			M	4.8989	3.91999	Discovery
			M	2.74379	2.85244	Discovery
			M	2.88702	3.40109	Discovery
			M	4.21241	4.52069	Discovery
			M	4.98319	5.77235	Discovery
			M	2.25731	2.41603	Discovery
			M	3.27744	5.42209	Discovery
			M	3.45167	4.0736	Discovery
			M	2.76857	4.62612	Discovery
			M	4.55237	3.86339	Discovery
			M	2.95683	4.1471	Discovery
			M	4.24108	4.46282	Discovery
			M	3.07383	4.46358	Replication
			M	4.20343	3.55122	Replication
			M	3.63991	3.48506	Replication
			M	4.79773	3.83827	Replication
			M	4.91089	4.53852	Replication
			M	3.6895	3.23189	Replication
			M	4.6183	4.85195	Replication
			M	2.79517	2.7644	Replication
			M	3.16431	2.26527	Replication
			M	4.07709	3.82419	Replication
			M	3.12594	3.4005	Replication
			M	3.56626	3.17606	Replication
			M	4.11155	4.00311	Replication
			M	2.90552	2.89404	Replication
			M	3.57243	3.37472	Replication
			M	4.03154	4.94256	Replication
			M	3.38526	3.63117	Replication
			M	3.29822	3.2326	Replication
			M	3.31717	2.97503	Replication
			M	4.25883	3.52178	Replication
			M	3.19622	3.78498	Replication
			M	4.88994	3.59632	Replication
			M	4.73181	5.01894	Replication
			M	4.06138	5.40747	Replication
			M	3.53212	3.91312	Replication
			M	5.97826	5.44148	Replication
			M	4.13013	4.08478	Replication
			M	6.07435	5.84014	Replication
			M	4.27999	5.3228	Replication
			M	3.23169	2.72161	Replication
			M	3.26299	3.51165	Replication
			M	2.93365	2.72141	Replication
			M	3.27859	3.04019	Replication
			M	4.99267	4.21024	Replication
			M	2.29633	2.61881	Replication
			M	2.91063	2.93849	Replication
			M	4.43251	4.58043	Replication
			M	3.49565	3.21457	Replication
			M	3.21927	2.67019	Replication
			M	6.13507	4.05321	Replication
			M	3.90331	4.01928	Replication
			M	2.71886	2.80083	Replication
			M	2.64636	2.33973	Replication
			M	5.27736	4.22311	Replication
			M	2.92156	3.00961	Replication
			M	3.95043	5.40853	Replication
			M	5.43875	5.91823	Replication
			M	3.90171	3.62171	Replication
			M	3.7924	4.85103	Replication
			M	3.05423	2.39978	Replication
			M	3.22291	3.86136	Replication
			M	4.09429	3.47317	Replication
			M	4.0665	2.66094	Replication
			M	3.61355	3.17722	Replication
			M	4.07983	4.38209	Replication
			M	2.8603	2.63589	Replication
			M	2.78905	3.08605	Replication
			M	4.28413	5.45074	Replication
			M	3.19005	3.19017	Replication
			M	3.9069	3.06973	Replication
			M	2.81541	3.12366	Replication
			M	3.5791	3.33595	Replication
			M	2.63685	2.80788	Replication
			M	2.91937	2.68591	Replication
			M	3.57829	4.16423	Replication
			M	3.71416	3.71884	Replication
			M	4.64565	5.09084	Replication
			M	3.99017	4.36138	Replication
			M	4.03113	3.07161	Replication
			M	6.18703	2.79153	Replication
			M	2.99048	3.03613	Replication
			M	5.06167	4.52633	Replication
			M	3.40835	4.31621	Replication
			M	4.55807	3.83741	Replication
			M	4.06507	3.88449	Replication
			M	3.0937	3.47603	Replication
			M	2.80657	2.91479	Replication
			M	3.99352	3.47979	Replication
			M	2.43845	2.51522	Replication
			M	3.06387	3.49627	Replication
			M	4.05083	3.28201	Replication
			M	2.88243	3.31896	Replication
			M	2.7476	3.22582	Replication
			M	4.86721	3.64399	Replication
			M	3.37978	4.01235	Replication
			M	3.44722	3.38838	Replication
			M	3.68177	4.52216	Replication
			M	3.14875	3.41771	Replication
			M	2.76449	2.91627	Replication
			M	4.47839	4.33638	Replication
			M	3.29739	3.33841	Replication
			M	3.60545	4.8823	Replication
			M	3.43637	3.34112	Replication
			M	3.1452	2.71233	Replication
			M	3.67348	2.26338	Replication
			M	4.50297	3.72338	Replication
			M	3.72226	4.74898	Replication
			M	4.27298	5.49941	Replication
			M	2.5238	3.63484	Replication
			M	6.32975	5.61788	Replication
			M	4.22525	3.60943	Replication
			M	4.89659	3.42398	Replication
			M	3.06702	2.80494	Replication
			M	3.65741	4.64513	Replication
			M	2.77445	3.56572	Replication
			M	4.57051	5.97158	Replication
			M	3.47809	3.53905	Replication
			M	2.99719	2.91914	Replication
			M	4.76919	3.91457	Replication
			M	3.24534	3.34216	Replication
			M	4.06173	3.56309	Replication
			M	4.67614	3.36012	Replication
			M	4.11702	3.84487	Replication
			M	2.85422	4.28483	Replication
			M	4.64923	3.60245	Replication
			M	4.38373	5.03663	Replication
			M	2.6499	2.78678	Replication
			M	5.02099	4.43614	Replication
			M	4.95272	2.8793	Replication
			M	2.86001	3.47321	Replication
			M	3.66894	3.89881	Replication
			M	4.31771	4.52387	Replication
			M	3.45327	4.85928	Replication
			M	5.65056	4.52539	Replication
			M	4.62967	6.24054	Replication
			M	2.72126	3.57108	Replication
			M	3.68538	3.58207	Replication
			M	3.18609	3.48688	Replication
			M	2.98192	3.69155	Replication
			M	3.32446	3.74489	Replication
			M	3.36239	4.45196	Replication
			M	2.72925	2.33714	Replication
			M	3.65589	3.00944	Replication
			M	4.1459	3.76903	Replication
			M	3.99231	4.92614	Replication
			M	4.72448	4.62742	Replication
			M	3.10693	3.12908	Replication
			M	4.85613	5.54615	Replication
			M	3.01813	4.82848	Replication
			M	4.45891	3.83421	Replication
			M	4.21611	5.2359	Replication
			M	4.45097	2.10216	Replication
			M	3.61546	4.51857	Replication
			M	4.41966	4.39168	Replication
			M	4.75657	4.87723	Replication
			M	5.55524	5.02146	Replication
			M	5.1743	4.42978	Replication
			M	5.44882	3.26967	Replication
			M	2.95349	3.02466	Replication
			M	3.76234	3.37669	Replication
			M	4.30836	5.34118	Replication
			M	3.37178	6.19052	Replication
			M	3.18917	3.16689	Replication
			M	3.01806	4.93135	Replication
			M	2.42245	2.57797	Replication
			M	4.99673	3.46319	Replication
			M	4.45425	4.4492	Replication
			M	3.89711	3.31589	Replication
			M	3.28921	5.43977	Replication
			M	2.29584	2.34132	Replication
			M	3.29638	5.99142	Replication
			M	2.60426	2.82161	Replication
			M	2.54771	3.32539	Replication
			M	4.39098	4.60881	Replication
			M	3.46749	3.77954	Replication
			M	2.44757	2.31879	Replication
			M	4.87134	5.87966	Replication
			M	3.72803	5.39037	Replication
			M	3.77233	4.68578	Replication
			M	4.82806	3.56653	Replication
			M	4.88716	4.78983	Replication
			M	3.36116	3.20837	Replication
			M	3.26376	4.65501	Replication
			M	3.0857	3.83964	Replication
			M	2.44249	2.89782	Replication
			M	5.54395	3.74907	Replication
			M	3.79448	4.52856	Replication
			M	3.08689	3.55622	Replication
			M	2.95327	3.66143	Replication
			M	5.41282	5.5663	Replication
			M	5.40903	5.03844	Replication
			M	5.67214	4.81182	Replication
			M	4.84822	6.0542	Replication
			M	3.28881	3.53378	Replication
			M	4.35356	4.88541	Replication
			M	4.63231	4.12525	Replication
			M	2.65318	2.53475	Replication
			M	5.20658	5.56496	Replication
			M	2.59973	2.59037	Replication
			M	4.61678	3.72552	Replication
			M	2.97398	2.56583	Replication
			M	3.08266	3.89914	Replication
			M	2.70847	2.59602	Replication
			M	4.4909	3.34533	Replication
			M	2.45549	2.4027	Replication
			M	4.05414	4.38026	Replication
			M	3.94501	3.28793	Replication
			M	4.80652	4.88249	Replication
			M	3.27691	4.64513	Replication
			M	5.14876	4.41712	Replication
			M	5.36598	4.33985	Replication
			M	2.80488	2.96816	Replication
			M	2.38189	3.84369	Replication
			M	4.56018	5.07438	Replication
			M	5.02671	4.19179	Replication
			M	4.11626	5.40485	Replication
			M	3.63148	4.29826	Replication
			M	2.95475	2.33506	Replication
			M	2.67439	4.0245	Replication
			M	3.25358	3.48099	Replication
			M	4.0328	3.06993	Replication
			M	5.31633	4.03115	Replication
			M	3.89236	4.06554	Replication
			M	5.43473	2.83164	Replication
			M	5.35316	5.70976	Replication
			M	2.31526	4.20213	Replication
			M	2.97209	5.14185	Replication
			M	4.48163	5.11328	Replication
			M	5.02691	4.39447	Replication
			M	3.50184	2.82885	Replication
			M	2.77643	3.31871	Replication
			M	2.12132	2.53679	Replication
			M	3.2802	4.2889	Replication
			M	2.60631	2.7362	Replication
			M	2.7078	2.7353	Replication
			M	3.3083	3.15331	Replication
			M	2.93716	2.43249	Replication
			M	3.00924	3.381	Replication
			M	4.91391	4.65897	Replication
			M	4.62099	3.83627	Replication
			M	3.20545	3.96373	Replication
			M	3.42339	3.14754	Replication
			M	2.93801	3.6574	Replication
			M	3.21421	3.55011	Replication
			M	3.23961	3.72674	Replication
			M	6.07502	5.89916	Replication
			M	4.80064	3.34101	Replication
			M	3.06432	2.71698	Replication
			M	2.85256	2.83615	Replication
			M	3.2078	2.95294	Replication
			M	3.41154	3.44676	Replication
			M	2.5357	2.43969	Replication
			M	3.43526	3.18126	Replication
			M	2.74411	2.84582	Replication
			M	2.75832	3.26117	Replication
			M	2.72059	4.55086	Replication
			M	2.918	3.65285	Replication
			M	2.97902	3.69563	Replication
			M	4.61368	4.88521	Replication
			M	5.00504	4.61251	Replication
			M	2.50599	2.61195	Replication
			M	4.74548	4.17702	Replication
			M	3.0098	2.91077	Replication
			M	3.18277	2.59549	Replication
			M	4.2984	3.84553	Replication
			M	3.48983	3.26983	Replication
			M	5.33116	5.21993	Replication
			M	3.02879	3.77002	Replication
			M	4.77871	4.09198	Replication
			M	4.80912	3.58693	Replication
			M	2.05375	3.06064	Replication
			M	3.03521	2.47223	Replication
			M	3.21032	3.35408	Replication
			M	3.03428	3.17092	Replication
			M	4.51761	4.51642	Replication
			M	3.07381	3.83908	Replication
			M	2.53955	4.78382	Replication
			M	3.44985	3.07148	Replication
			M	4.87564	5.54135	Replication
			M	2.72436	3.15829	Replication
			M	3.86861	4.67434	Replication
			M	3.00165	3.06077	Replication
			M	4.9388	4.68003	Replication
			M	3.777	3.4009	Replication
			M	4.13601	4.91545	Replication
			M	4.22623	4.40072	Replication
			M	4.15494	4.87464	Replication
			M	3.93093	5.23787	Replication
			M	4.03514	2.85765	Replication
			M	5.19093	3.51507	Replication
			M	3.45955	4.92991	Replication
			M	3.28958	4.49978	Replication
			M	3.6885	4.13735	Replication
			M	2.93103	3.0272	Replication
			M	2.90192	2.84496	Replication
			M	2.67833	2.90945	Replication
			M	3.90354	3.87932	Replication
			M	3.29253	3.07678	Replication
			M	4.27585	4.58892	Replication
			M	6.18523	4.76513	Replication
			M	3.99289	3.11388	Replication
			M	2.24012	2.30427	Replication
			M	2.33617	3.45379	Replication
			M	4.89269	5.00423	Replication
			M	5.11452	5.18993	Replication
			M	3.21726	3.42306	Replication
			M	3.61986	3.39137	Replication

## Sheet: Fig2e_HandednessIndex
Fig2e_HandednessIndex			Handedness index	hand	matched_group
			0.0373644	R	Discovery
			-0.0469063	R	Discovery
			-0.0252738	R	Discovery
			-0.195077	R	Discovery
			0.0346367	R	Discovery
			0.0749283	R	Discovery
			0.052008	R	Discovery
			-0.0247894	R	Discovery
			0.00360585	R	Discovery
			0.112635	R	Discovery
			0.0619805	R	Discovery
			-0.126354	R	Discovery
			0.0634092	R	Discovery
			0.0111399	R	Discovery
			0.133022	R	Discovery
			-0.126722	R	Discovery
			0.0392614	R	Discovery
			0.0764615	R	Discovery
			-0.218027	R	Discovery
			0.29524	R	Discovery
			0.029277	R	Discovery
			-0.11644	R	Discovery
			0.123161	R	Discovery
			-0.0656475	R	Discovery
			-0.0912923	R	Discovery
			0.0191132	R	Discovery
			0.209913	R	Discovery
			0.166047	R	Discovery
			-0.112472	R	Discovery
			0.0705728	R	Discovery
			0.227095	R	Discovery
			0.309782	R	Discovery
			0.232552	R	Discovery
			0.0178874	R	Discovery
			0.255541	R	Discovery
			0.1479	R	Discovery
			0.00847289	R	Discovery
			-0.0501283	R	Discovery
			0.0795844	R	Discovery
			0.124902	R	Discovery
			-0.0267121	R	Discovery
			-0.0169016	R	Discovery
			-0.0275228	R	Discovery
			0.0526188	R	Discovery
			-0.0798209	R	Discovery
			0.100455	R	Discovery
			0.111749	R	Discovery
			0.192223	R	Discovery
			0.0307999	R	Discovery
			0.221603	R	Discovery
			0.00748816	R	Discovery
			-0.194565	R	Discovery
			-0.0457036	R	Discovery
			-0.0262506	R	Discovery
			0.176544	R	Discovery
			-0.0406592	R	Discovery
			-0.188659	R	Discovery
			-0.140127	R	Discovery
			-0.119072	R	Discovery
			0.0520462	R	Discovery
			-0.109853	R	Discovery
			0.035675	R	Discovery
			0.217904	R	Discovery
			-0.177608	R	Discovery
			-0.128971	R	Discovery
			0.0227142	R	Discovery
			-0.0924105	R	Discovery
			-0.0742754	R	Discovery
			0.0157502	R	Discovery
			0.144333	R	Discovery
			0.043802	R	Discovery
			-0.0319366	R	Discovery
			0.179734	R	Discovery
			0.0988205	R	Discovery
			0.143437	R	Discovery
			0.0993962	R	Discovery
			0.104798	R	Discovery
			0.0682552	R	Discovery
			-0.0727019	R	Discovery
			-0.0481541	R	Discovery
			0.106614	R	Discovery
			-0.010497	R	Discovery
			-0.0164533	R	Discovery
			0.0185909	R	Discovery
			-0.0609892	R	Discovery
			0.0459147	R	Discovery
			-0.0106558	R	Discovery
			0.0431137	R	Discovery
			-0.0583961	R	Discovery
			0.188255	R	Discovery
			-0.0687813	R	Discovery
			0.0708078	R	Discovery
			0.103189	R	Discovery
			0.259307	R	Discovery
			-0.0453328	R	Discovery
			0.0861195	R	Discovery
			0.110307	R	Discovery
			0.0405746	R	Discovery
			0.124581	R	Discovery
			-0.160013	R	Discovery
			0.0403491	R	Discovery
			-0.00282099	R	Discovery
			0.102988	R	Discovery
			0.237707	R	Discovery
			0.0381169	R	Discovery
			0.177059	R	Discovery
			-0.0729615	R	Discovery
			-0.0827544	R	Discovery
			-0.0987872	R	Discovery
			-0.0163228	R	Discovery
			0.079361	R	Discovery
			-0.034999	R	Discovery
			-0.230059	R	Discovery
			-0.0414389	R	Discovery
			0.0979946	R	Discovery
			0.0502849	R	Discovery
			-0.0667809	R	Discovery
			0.0485625	R	Discovery
			0.0741091	R	Discovery
			-0.0196353	R	Discovery
			0.124333	R	Discovery
			0.0133317	R	Discovery
			0.131151	R	Discovery
			0.0341127	R	Discovery
			-0.00413089	R	Discovery
			-0.0540081	R	Discovery
			-0.0738188	R	Discovery
			-0.065211	R	Discovery
			-0.165536	R	Discovery
			0.0964277	R	Discovery
			-0.173156	R	Discovery
			-0.141856	R	Discovery
			0.21343	R	Discovery
			0.257835	R	Discovery
			0.146678	R	Discovery
			0.127251	R	Discovery
			-0.0622592	R	Discovery
			0.0159632	R	Discovery
			-0.145523	R	Discovery
			-0.00210593	R	Discovery
			0.0187295	R	Discovery
			-0.118252	R	Discovery
			0.193779	R	Discovery
			-0.00578588	R	Discovery
			0.0985591	R	Discovery
			0.276693	R	Discovery
			0.0552918	R	Discovery
			0.171385	R	Discovery
			0.120964	R	Discovery
			-0.149731	R	Discovery
			0.135048	R	Discovery
			0.116805	R	Discovery
			0.164429	R	Discovery
			0.154996	R	Discovery
			0.0183699	R	Discovery
			-0.0695988	R	Discovery
			0.128946	R	Discovery
			-0.00840248	R	Discovery
			0.166559	R	Discovery
			0.0640548	R	Discovery
			0.335042	R	Discovery
			0.0292689	R	Discovery
			0.0393146	R	Discovery
			0.00405383	R	Discovery
			-0.151226	R	Discovery
			0.18894	R	Discovery
			0.00372012	R	Discovery
			-0.0348498	R	Discovery
			0.13592	R	Discovery
			0.0413256	R	Discovery
			0.0366985	R	Discovery
			0.0581145	R	Discovery
			0.0241135	R	Discovery
			0.0560081	R	Discovery
			0.241493	R	Discovery
			0.128368	R	Discovery
			0.232763	R	Discovery
			0.0703489	R	Discovery
			0.0305881	R	Discovery
			0.248671	R	Discovery
			-0.101613	R	Discovery
			0.0844096	R	Discovery
			-0.0203142	R	Discovery
			-0.0540852	R	Discovery
			-0.0310107	R	Discovery
			0.0646625	R	Discovery
			-0.0936964	R	Discovery
			0.0850696	R	Discovery
			0.122669	R	Discovery
			-0.088732	R	Discovery
			0.082279	R	Discovery
			-0.0176629	R	Discovery
			-0.116489	R	Discovery
			-0.117226	R	Discovery
			-0.0289367	R	Discovery
			0.114957	R	Discovery
			0.0396288	R	Discovery
			-0.121862	R	Discovery
			-0.115031	R	Discovery
			0.0532086	R	Discovery
			0.098197	R	Discovery
			-0.031477	R	Discovery
			0.0416559	R	Discovery
			-0.100928	R	Discovery
			0.0826336	R	Discovery
			0.071082	R	Discovery
			0.0188531	R	Discovery
			-0.128011	R	Discovery
			-0.0630737	R	Discovery
			-0.137609	R	Discovery
			-0.0491591	R	Discovery
			0.128668	R	Discovery
			0.340257	R	Discovery
			-0.0127688	R	Discovery
			0.184671	R	Discovery
			-0.0549214	R	Discovery
			-0.0438884	R	Discovery
			0.0915773	R	Discovery
			-0.0264313	R	Discovery
			0.0219807	R	Discovery
			0.119716	R	Discovery
			0.1385	R	Discovery
			0.00744438	R	Discovery
			0.298437	R	Discovery
			-0.0120099	R	Discovery
			0.186421	R	Discovery
			0.0952693	R	Discovery
			0.023924	R	Discovery
			-0.27622	R	Discovery
			-0.0534115	R	Discovery
			0.197153	R	Discovery
			0.245475	R	Discovery
			0.0918467	R	Discovery
			0.080868	R	Discovery
			-0.0359314	R	Discovery
			-0.213219	R	Discovery
			-0.0125065	R	Discovery
			0.052397	R	Discovery
			0.0625805	R	Discovery
			0.181686	R	Discovery
			-0.0285263	R	Discovery
			-0.0293086	R	Discovery
			0.0155778	R	Discovery
			-0.0496066	R	Discovery
			0.0449899	R	Discovery
			0.105415	R	Discovery
			0.00242128	R	Discovery
			-0.109663	R	Discovery
			0.0666096	R	Discovery
			0.0355064	R	Discovery
			-0.0670675	R	Discovery
			0.255852	R	Discovery
			-0.0486725	R	Discovery
			-0.0148274	R	Discovery
			-0.0546287	R	Discovery
			-0.0544786	R	Discovery
			0.0988149	R	Discovery
			0.138448	R	Discovery
			0.0547851	R	Discovery
			-0.00124768	R	Discovery
			-0.113252	R	Discovery
			0.0444748	R	Discovery
			0.122212	R	Discovery
			-0.0404108	R	Discovery
			0.0262596	R	Discovery
			0.01882	R	Discovery
			0.121237	R	Discovery
			0.0856434	R	Discovery
			-0.018836	R	Discovery
			0.0485091	R	Discovery
			-0.00772651	R	Discovery
			0.0243919	R	Discovery
			-6.82004e-05	R	Discovery
			0.0828422	R	Discovery
			-0.0203001	R	Discovery
			-0.0301867	R	Discovery
			0.0784257	R	Discovery
			0.205665	R	Discovery
			-0.0615681	R	Discovery
			0.0357602	R	Discovery
			-0.0968516	R	Discovery
			0.108076	R	Discovery
			-0.136048	R	Discovery
			-0.0634611	R	Discovery
			-0.0262238	R	Discovery
			0.0557507	R	Discovery
			0.130714	R	Discovery
			0.219772	R	Discovery
			-0.11763	R	Discovery
			0.187521	R	Discovery
			0.215229	R	Discovery
			0.0693252	R	Discovery
			0.180405	R	Discovery
			0.00514709	R	Discovery
			0.0841811	R	Discovery
			0.0221435	R	Discovery
			0.0656359	R	Discovery
			0.194396	R	Discovery
			0.0194962	R	Discovery
			0.0653264	R	Discovery
			0.264321	R	Discovery
			0.331437	R	Discovery
			0.235111	R	Discovery
			0.1209	R	Replication
			0.00605959	R	Replication
			0.121901	R	Replication
			-0.0447768	R	Replication
			0.257219	R	Replication
			0.0490224	R	Replication
			0.144077	R	Replication
			0.0481282	R	Replication
			-0.117297	R	Replication
			0.116546	R	Replication
			0.0226204	R	Replication
			-0.149377	R	Replication
			-0.0354031	R	Replication
			-0.00828553	R	Replication
			-0.045703	R	Replication
			-0.00421333	R	Replication
			0.0951378	R	Replication
			-0.132689	R	Replication
			0.295388	R	Replication
			0.0267533	R	Replication
			-0.0177463	R	Replication
			-0.0582987	R	Replication
			0.0509625	R	Replication
			0.143309	R	Replication
			0.0827556	R	Replication
			-0.0688198	R	Replication
			-0.00859076	R	Replication
			0.0853128	R	Replication
			0.284738	R	Replication
			0.151106	R	Replication
			0.0368716	R	Replication
			-0.0975756	R	Replication
			-0.0335688	R	Replication
			-0.22052	R	Replication
			0.0940419	R	Replication
			0.163549	R	Replication
			0.116855	R	Replication
			-0.0937848	R	Replication
			-0.00470407	R	Replication
			0.126316	R	Replication
			-0.0842458	R	Replication
			0.266907	R	Replication
			0.00881352	R	Replication
			0.0889461	R	Replication
			-0.0827047	R	Replication
			0.0867574	R	Replication
			0.0758531	R	Replication
			0.0789134	R	Replication
			0.0172633	R	Replication
			0.0595589	R	Replication
			0.15536	R	Replication
			-0.00351714	R	Replication
			-0.0433962	R	Replication
			-0.00442189	R	Replication
			-0.0284156	R	Replication
			-0.0190925	R	Replication
			-0.191102	R	Replication
			0.105744	R	Replication
			-0.0956254	R	Replication
			0.0609123	R	Replication
			0.163547	R	Replication
			0.0959078	R	Replication
			0.0370771	R	Replication
			-0.19093	R	Replication
			-0.113149	R	Replication
			0.0464697	R	Replication
			0.20391	R	Replication
			-0.112255	R	Replication
			0.114409	R	Replication
			0.111263	R	Replication
			0.00381334	R	Replication
			-0.139027	R	Replication
			-0.0197293	R	Replication
			0.0596165	R	Replication
			-0.01597	R	Replication
			0.254435	R	Replication
			0.0929133	R	Replication
			0.0827823	R	Replication
			0.0188786	R	Replication
			0.250016	R	Replication
			-0.127554	R	Replication
			0.15743	R	Replication
			-0.127907	R	Replication
			-0.0272171	R	Replication
			0.0186911	R	Replication
			-0.000757648	R	Replication
			-0.0807234	R	Replication
			-0.00131328	R	Replication
			-0.139975	R	Replication
			-0.036829	R	Replication
			0.15059	R	Replication
			-0.0638884	R	Replication
			0.067748	R	Replication
			-0.0361921	R	Replication
			-0.280733	R	Replication
			0.015488	R	Replication
			0.0369564	R	Replication
			-0.0421591	R	Replication
			-0.0319295	R	Replication
			0.0455051	R	Replication
			0.116767	R	Replication
			-0.00914355	R	Replication
			0.0177	R	Replication
			0.0665094	R	Replication
			0.157277	R	Replication
			0.167218	R	Replication
			-0.0352481	R	Replication
			-0.0663564	R	Replication
			0.00117839	R	Replication
			0.0884113	R	Replication
			-0.0788697	R	Replication
			0.0528953	R	Replication
			-0.0327594	R	Replication
			0.0531407	R	Replication
			0.120426	R	Replication
			0.0681443	R	Replication
			0.0898466	R	Replication
			0.0348463	R	Replication
			-0.0875607	R	Replication
			0.146463	R	Replication
			-0.0422557	R	Replication
			0.0970525	R	Replication
			0.0404426	R	Replication
			-0.0488717	R	Replication
			-0.0405746	R	Replication
			0.0858906	R	Replication
			0.0317172	R	Replication
			-0.0670633	R	Replication
			0.0908201	R	Replication
			0.0703235	R	Replication
			0.0271252	R	Replication
			0.00668386	R	Replication
			0.117389	R	Replication
			-0.0158478	R	Replication
			0.264679	R	Replication
			0.0844254	R	Replication
			0.174083	R	Replication
			-0.117455	R	Replication
			-0.0986899	R	Replication
			0.20198	R	Replication
			0.113751	R	Replication
			0.0634668	R	Replication
			0.233356	R	Replication
			0.00729293	R	Replication
			-0.0461768	R	Replication
			0.0179416	R	Replication
			0.193407	R	Replication
			0.132108	R	Replication
			0.149292	R	Replication
			-0.0311195	R	Replication
			0.0500793	R	Replication
			0.0786458	R	Replication
			0.174743	R	Replication
			0.221291	R	Replication
			0.0520401	R	Replication
			-0.0131343	R	Replication
			-0.0814038	R	Replication
			0.163034	R	Replication
			-0.132681	R	Replication
			-0.0275761	R	Replication
			-0.0339183	R	Replication
			-0.128079	R	Replication
			0.0757053	R	Replication
			-0.0885882	R	Replication
			0.153258	R	Replication
			-0.010704	R	Replication
			-0.00645625	R	Replication
			0.0532419	R	Replication
			-0.0725045	R	Replication
			0.0374536	R	Replication
			0.1498	R	Replication
			-0.0947459	R	Replication
			-0.0253299	R	Replication
			0.0703085	R	Replication
			-0.147122	R	Replication
			-0.109162	R	Replication
			-0.106163	R	Replication
			0.0119532	R	Replication
			0.0937478	R	Replication
			0.0763977	R	Replication
			0.0877381	R	Replication
			0.117514	R	Replication
			-0.153346	R	Replication
			0.0126257	R	Replication
			-0.0702392	R	Replication
			0.257834	R	Replication
			-0.149577	R	Replication
			0.170554	R	Replication
			-0.0473655	R	Replication
			0.062559	R	Replication
			0.0341398	R	Replication
			0.0726781	R	Replication
			-0.0132799	R	Replication
			0.0937637	R	Replication
			-0.0127558	R	Replication
			0.102804	R	Replication
			0.0242457	R	Replication
			0.0273694	R	Replication
			0.210717	R	Replication
			0.170892	R	Replication
			0.0757558	R	Replication
			-0.111271	R	Replication
			-0.0422198	R	Replication
			-0.0297077	R	Replication
			0.0662928	R	Replication
			0.064618	R	Replication
			-0.056987	R	Replication
			0.116335	R	Replication
			0.00663951	R	Replication
			0.0158294	R	Replication
			0.0342772	R	Replication
			0.0491078	R	Replication
			0.0825672	R	Replication
			0.0569623	R	Replication
			-0.0118764	R	Replication
			-0.0888939	R	Replication
			0.00338468	R	Replication
			0.118241	R	Replication
			0.10086	R	Replication
			0.0837196	R	Replication
			0.194035	R	Replication
			-0.151028	R	Replication
			0.0721109	R	Replication
			0.172371	R	Replication
			0.0484926	R	Replication
			-0.14179	R	Replication
			0.206106	R	Replication
			0.00147477	R	Replication
			0.0992652	R	Replication
			0.0793938	R	Replication
			-0.104444	R	Replication
			0.148209	R	Replication
			0.173971	R	Replication
			0.0690971	R	Replication
			-0.128013	R	Replication
			0.00678929	R	Replication
			0.0520602	R	Replication
			0.23414	R	Replication
			0.0601095	R	Replication
			0.0690381	R	Replication
			-0.115798	R	Replication
			-0.0572717	R	Replication
			-0.0103756	R	Replication
			-0.067159	R	Replication
			-0.053856	R	Replication
			0.0403616	R	Replication
			0.132034	R	Replication
			0.0253865	R	Replication
			-0.268439	R	Replication
			-0.0831722	R	Replication
			0.0212918	R	Replication
			-0.00660107	R	Replication
			0.0580616	R	Replication
			0.0314291	R	Replication
			0.0601627	R	Replication
			0.273023	R	Replication
			0.193696	R	Replication
			0.0518159	R	Replication
			-0.0787911	R	Replication
			0.0123393	R	Replication
			0.122622	R	Replication
			0.128119	R	Replication
			0.271369	R	Replication
			-0.0742946	R	Replication
			-0.0628367	R	Replication
			0.219841	R	Replication
			0.197127	R	Replication
			0.0532162	R	Replication
			0.0440866	R	Replication
			0.0189019	R	Replication
			0.0744599	R	Replication
			-0.0935562	R	Replication
			-0.109917	R	Replication
			0.0251586	R	Replication
			0.00661775	R	Replication
			0.0304801	R	Replication
			-0.04152	R	Replication
			-0.15317	R	Replication
			0.183778	R	Replication
			-0.0661317	R	Replication
			0.0942724	R	Replication
			0.0254391	R	Replication
			0.0591909	R	Replication
			-0.0839864	R	Replication
			0.0698698	R	Replication
			0.0840111	R	Replication
			0.0757383	R	Replication
			-0.0430519	R	Replication
			0.00874359	R	Replication
			-0.279293	R	Replication
			-0.122213	R	Replication
			0.0388113	R	Replication
			-0.0123631	R	Replication
			-0.0308553	R	Replication
			-0.293335	R	Replication
			0.0800476	R	Replication
			-0.0656085	R	Replication
			-0.0715915	L	Discovery
			0.0623044	L	Discovery
			-0.0325206	L	Discovery
			0.0458423	L	Discovery
			-0.275051	L	Discovery
			-0.0983008	L	Discovery
			-0.0347615	L	Discovery
			-0.123417	L	Discovery
			-0.191303	L	Discovery
			-0.153931	L	Discovery
			-0.160332	L	Discovery
			0.0757588	L	Discovery
			-0.0207218	L	Discovery
			-0.00679104	L	Discovery
			-0.0704334	L	Discovery
			-0.229124	L	Discovery
			0.0231041	L	Discovery
			0.0121969	L	Discovery
			-0.19934	L	Discovery
			0.0982709	L	Discovery
			-0.253791	L	Discovery
			-0.126296	L	Discovery
			-0.0921257	L	Discovery
			-0.171802	L	Discovery
			-0.0955888	L	Discovery
			-0.127977	L	Discovery
			0.0148227	L	Discovery
			-0.0231339	L	Discovery
			0.00581919	L	Discovery
			0.0459416	L	Discovery
			-0.0277725	L	Discovery
			-0.099474	L	Discovery
			0.134578	L	Discovery
			0.00546342	L	Discovery
			-0.0869712	L	Discovery
			-0.24518	L	Discovery
			-0.132085	L	Discovery
			-0.0550671	L	Discovery
			-0.193558	L	Discovery
			-0.0276593	L	Discovery
			-0.0111364	L	Discovery
			-0.0311958	L	Discovery
			-0.0838956	L	Discovery
			-0.0489003	L	Discovery
			-0.198303	L	Discovery
			0.0462155	L	Discovery
			-0.175518	L	Discovery
			-0.104558	L	Discovery
			0.126408	L	Discovery
			0.0358703	L	Discovery
			-0.0149725	L	Discovery
			-0.0601712	L	Discovery
			-0.0425468	L	Discovery
			0.108424	L	Discovery
			0.0400765	L	Discovery
			-0.0137038	L	Discovery
			-0.170469	L	Discovery
			-0.19665	L	Discovery
			-0.125802	L	Discovery
			-0.0273909	L	Discovery
			-0.0489875	L	Discovery
			-0.0923636	L	Discovery
			-0.00502314	L	Discovery
			0.0572172	L	Discovery
			0.02346	L	Discovery
			-0.0485341	L	Discovery
			-0.0453553	L	Discovery
			0.0353952	L	Discovery
			-0.140408	L	Discovery
			0.0794714	L	Discovery
			0.173162	L	Discovery
			0.0233658	L	Discovery
			-0.0363993	L	Discovery
			-0.00350357	L	Discovery
			-0.0690958	L	Discovery
			-0.095699	L	Discovery
			-0.133442	L	Discovery
			-0.0521287	L	Discovery
			-0.0726059	L	Discovery
			-0.0324185	L	Discovery
			-0.0287018	L	Discovery
			0.112914	L	Discovery
			-0.0975463	L	Discovery
			-0.10492	L	Discovery
			-0.0512658	L	Discovery
			-0.060053	L	Discovery
			-0.215939	L	Discovery
			-0.0787828	L	Discovery
			-0.0636395	L	Discovery
			-0.192073	L	Discovery
			-0.111344	L	Discovery
			0.00622292	L	Discovery
			-0.022312	L	Discovery
			-0.00369417	L	Discovery
			-0.110523	L	Discovery
			-0.265313	L	Discovery
			-0.247959	L	Discovery
			0.0048643	L	Discovery
			0.0465724	L	Discovery
			-0.183531	L	Discovery
			-0.101292	L	Discovery
			0.0205182	L	Discovery
			-0.178642	L	Discovery
			-0.132047	L	Discovery
			0.030953	L	Discovery
			0.0649511	L	Discovery
			-0.251632	L	Discovery
			-0.00947757	L	Discovery
			0.0353113	L	Discovery
			0.0685791	L	Discovery
			-0.0457722	L	Discovery
			0.0600971	L	Discovery
			-0.321751	L	Discovery
			-0.325612	L	Discovery
			-0.271168	L	Discovery
			-0.0517767	L	Discovery
			0.0330346	L	Discovery
			-0.0168895	L	Discovery
			0.165206	L	Discovery
			-0.221913	L	Discovery
			-0.0291601	L	Discovery
			-0.177885	L	Discovery
			-0.0330439	L	Discovery
			-0.117875	L	Discovery
			-0.0185889	L	Discovery
			0.142994	L	Discovery
			0.0288905	L	Discovery
			-0.0852306	L	Discovery
			-0.00227699	L	Discovery
			0.123718	L	Discovery
			-0.0265252	L	Discovery
			-0.173301	L	Discovery
			-0.181453	L	Discovery
			0.0129205	L	Discovery
			-0.0789997	L	Discovery
			0.146146	L	Discovery
			-0.126574	L	Discovery
			-0.133494	L	Discovery
			-0.278241	L	Discovery
			-0.0285252	L	Discovery
			0.00607751	L	Discovery
			-0.113389	L	Discovery
			-0.0606431	L	Discovery
			-0.26674	L	Discovery
			-0.0991428	L	Discovery
			-0.193831	L	Discovery
			0.0554046	L	Discovery
			-0.0692847	L	Discovery
			0.0116697	L	Discovery
			0.101418	L	Discovery
			-0.0309951	L	Discovery
			-0.188005	L	Discovery
			0.0149628	L	Discovery
			-0.275379	L	Discovery
			-0.221589	L	Discovery
			-0.085914	L	Discovery
			-0.190349	L	Discovery
			-0.101365	L	Discovery
			-0.184572	L	Discovery
			-0.0180668	L	Discovery
			-0.127394	L	Discovery
			-0.155659	L	Discovery
			0.0686354	L	Discovery
			-0.171953	L	Discovery
			0.0239054	L	Discovery
			-0.193571	L	Discovery
			-0.169604	L	Discovery
			-0.0649915	L	Discovery
			-0.00341828	L	Discovery
			-0.0684217	L	Discovery
			-0.207346	L	Discovery
			0.0267644	L	Discovery
			0.021201	L	Discovery
			-0.147187	L	Discovery
			0.00756095	L	Discovery
			-0.0347041	L	Discovery
			-0.0867016	L	Discovery
			-0.171221	L	Discovery
			0.029937	L	Discovery
			-0.267174	L	Discovery
			0.0129092	L	Discovery
			-0.223693	L	Discovery
			-0.317229	L	Discovery
			0.0421254	L	Discovery
			-0.175258	L	Discovery
			0.0696386	L	Discovery
			-0.0662895	L	Discovery
			-0.0256209	L	Discovery
			-0.146635	L	Discovery
			-0.00592301	L	Discovery
			-0.157197	L	Discovery
			0.0327168	L	Discovery
			-0.232813	L	Discovery
			-0.200909	L	Discovery
			-0.103607	L	Discovery
			-0.165978	L	Discovery
			-0.0300585	L	Discovery
			-0.0460176	L	Discovery
			-0.00175785	L	Discovery
			0.0815403	L	Discovery
			0.0587806	L	Discovery
			-0.075224	L	Discovery
			-0.0221633	L	Discovery
			-0.199103	L	Discovery
			0.0131885	L	Discovery
			-0.0655912	L	Discovery
			-0.157826	L	Discovery
			-0.0210805	L	Discovery
			-0.125059	L	Discovery
			0.0687262	L	Discovery
			-0.075751	L	Discovery
			-0.0502211	L	Discovery
			-0.0680608	L	Discovery
			-0.039568	L	Discovery
			-0.132817	L	Discovery
			-0.141497	L	Discovery
			-0.150352	L	Discovery
			0.166274	L	Discovery
			-0.0244054	L	Discovery
			-0.248033	L	Discovery
			-0.142824	L	Discovery
			0.0436546	L	Discovery
			-0.0509813	L	Discovery
			-0.109426	L	Discovery
			-0.0476123	L	Discovery
			-0.00625447	L	Discovery
			-0.031757	L	Discovery
			-0.0428788	L	Discovery
			0.169661	L	Discovery
			0.0547975	L	Discovery
			0.0706633	L	Discovery
			-0.160861	L	Discovery
			0.0415226	L	Discovery
			0.0817696	L	Discovery
			-0.236817	L	Discovery
			-0.173198	L	Discovery
			0.0603529	L	Discovery
			-0.000974845	L	Discovery
			-0.0270548	L	Discovery
			0.016208	L	Discovery
			-0.136836	L	Discovery
			-0.109555	L	Discovery
			-0.218686	L	Discovery
			-0.0200064	L	Discovery
			-0.0941306	L	Discovery
			0.0440989	L	Discovery
			-0.127039	L	Discovery
			-0.099365	L	Discovery
			0.0324616	L	Discovery
			0.00717887	L	Discovery
			0.0694963	L	Discovery
			0.0601795	L	Discovery
			-0.180701	L	Discovery
			0.00121198	L	Discovery
			0.0447234	L	Discovery
			-0.139955	L	Discovery
			0.0441314	L	Discovery
			-0.0715508	L	Discovery
			-0.0618378	L	Discovery
			-0.00820244	L	Discovery
			-0.102305	L	Discovery
			-0.0313979	L	Discovery
			-0.193093	L	Discovery
			-0.0314374	L	Discovery
			-0.0911976	L	Discovery
			-0.0485589	L	Discovery
			-0.0481245	L	Discovery
			-0.243943	L	Discovery
			-0.089558	L	Discovery
			0.0425848	L	Discovery
			-0.00562807	L	Discovery
			0.041131	L	Discovery
			-0.102381	L	Discovery
			0.0610774	L	Discovery
			0.0553097	L	Discovery
			-0.146427	L	Discovery
			0.139571	L	Discovery
			0.130507	L	Discovery
			-0.0743413	L	Discovery
			-0.145345	L	Discovery
			-0.022846	L	Discovery
			-0.222554	L	Discovery
			-0.00929483	L	Discovery
			0.0449394	L	Discovery
			-0.206684	L	Discovery
			0.0276623	L	Discovery
			-0.00048678	L	Discovery
			-0.226635	L	Discovery
			-0.152568	L	Discovery
			-0.119162	L	Discovery
			-0.209589	L	Discovery
			-0.0572044	L	Discovery
			0.0716688	L	Discovery
			-0.0801553	L	Discovery
			-0.0496109	L	Discovery
			-0.0508634	L	Discovery
			0.0264586	L	Discovery
			-0.174664	L	Discovery
			-0.174563	L	Discovery
			-0.0989438	L	Discovery
			-0.0892794	L	Discovery
			-0.249125	L	Discovery
			0.108407	L	Discovery
			-0.0722709	L	Replication
			0.0651704	L	Replication
			-0.10533	L	Replication
			0.0236441	L	Replication
			-0.0319578	L	Replication
			-0.014389	L	Replication
			-0.1296	L	Replication
			0.0662472	L	Replication
			-0.0947733	L	Replication
			-0.0135477	L	Replication
			-0.00827792	L	Replication
			-0.0599103	L	Replication
			-0.15693	L	Replication
			-0.161305	L	Replication
			-0.0748749	L	Replication
			-0.045996	L	Replication
			0.0727117	L	Replication
			-0.0449719	L	Replication
			0.0382368	L	Replication
			-0.154121	L	Replication
			-0.0787144	L	Replication
			0.0350099	L	Replication
			0.0268817	L	Replication
			-0.0278947	L	Replication
			-0.150158	L	Replication
			0.101268	L	Replication
			0.103499	L	Replication
			0.0485658	L	Replication
			-0.000578646	L	Replication
			-0.236257	L	Replication
			0.113743	L	Replication
			0.0479828	L	Replication
			-0.18835	L	Replication
			-0.221899	L	Replication
			-0.200698	L	Replication
			-0.0547926	L	Replication
			0.0121222	L	Replication
			-0.151136	L	Replication
			0.0819792	L	Replication
			-0.0814381	L	Replication
			0.14053	L	Replication
			-0.00871954	L	Replication
			-0.0120968	L	Replication
			0.0216487	L	Replication
			-0.144395	L	Replication
			0.00750435	L	Replication
			-0.0376697	L	Replication
			-0.0637787	L	Replication
			-0.27713	L	Replication
			-0.180339	L	Replication
			0.00503308	L	Replication
			-0.222221	L	Replication
			0.131323	L	Replication
			-0.124682	L	Replication
			0.0421501	L	Replication
			0.0559087	L	Replication
			0.0114576	L	Replication
			0.0054155	L	Replication
			-0.257477	L	Replication
			0.0608202	L	Replication
			-0.0362295	L	Replication
			0.0945344	L	Replication
			-0.256944	L	Replication
			0.0120811	L	Replication
			-0.0595687	L	Replication
			-0.00436156	L	Replication
			-0.0894252	L	Replication
			-0.0387084	L	Replication
			-0.0397403	L	Replication
			0.0230702	L	Replication
			0.0239649	L	Replication
			-0.0294961	L	Replication
			0.125898	L	Replication
			-0.0204149	L	Replication
			0.0540957	L	Replication
			-0.0228902	L	Replication
			-0.0944402	L	Replication
			0.112916	L	Replication
			-0.0530392	L	Replication
			-0.113835	L	Replication
			0.13998	L	Replication
			-0.0219436	L	Replication
			-0.180506	L	Replication
			-0.182813	L	Replication
			-0.0423654	L	Replication
			0.0237731	L	Replication
			-0.0160422	L	Replication
			-0.0174336	L	Replication
			0.0447078	L	Replication
			0.0682248	L	Replication
			-0.154957	L	Replication
			-0.160106	L	Replication
			-0.0708672	L	Replication
			0.213726	L	Replication
			0.116646	L	Replication
			-0.14603	L	Replication
			-0.0763444	L	Replication
			-0.077182	L	Replication
			0.0567872	L	Replication
			-0.0961839	L	Replication
			-0.0641955	L	Replication
			-0.0317713	L	Replication
			0.0447157	L	Replication
			-0.0759393	L	Replication
			-0.046402	L	Replication
			-0.0699502	L	Replication
			-0.104384	L	Replication
			-0.046732	L	Replication
			-0.200338	L	Replication
			-0.226109	L	Replication
			-0.0765372	L	Replication
			0.0164076	L	Replication
			-0.145581	L	Replication
			-0.0324013	L	Replication
			0.121095	L	Replication
			-0.046688	L	Replication
			-0.0683351	L	Replication
			0.0945643	L	Replication
			0.021943	L	Replication
			0.0244836	L	Replication
			-0.0626526	L	Replication
			0.0587322	L	Replication
			-0.0808877	L	Replication
			-0.0480715	L	Replication
			-0.162923	L	Replication
			-0.0361701	L	Replication
			0.00894919	L	Replication
			-0.0783397	L	Replication
			-0.00721661	L	Replication
			-0.123544	L	Replication
			-0.0172468	L	Replication
			0.113798	L	Replication
			-0.0235081	L	Replication
			-0.154194	L	Replication
			-0.123701	L	Replication
			-0.045491	L	Replication
			-0.0910647	L	Replication
			-0.182355	L	Replication
			-0.0113798	L	Replication
			0.101555	L	Replication
			0.0781028	L	Replication
			-0.12474	L	Replication
			0.31421	L	Replication
			-0.228785	L	Replication
			0.19553	L	Replication
			-0.3307	L	Replication
			-0.101668	L	Replication
			0.0702403	L	Replication
			-0.075336	L	Replication
			-0.122265	L	Replication
			-0.178854	L	Replication
			0.0166184	L	Replication
			-0.0392448	L	Replication
			-0.17755	L	Replication
			NA	L	Replication
			0.024487	L	Replication
			-0.246234	L	Replication
			-0.0901647	L	Replication
			0.00660769	L	Replication
			0.073328	L	Replication
			-0.224398	L	Replication
			0.0832104	L	Replication
			-0.112681	L	Replication
			-0.0842068	L	Replication
			0.0345899	L	Replication
			-0.00787613	L	Replication
			0.0749594	L	Replication
			-0.204181	L	Replication
			-0.0975815	L	Replication
			-0.115763	L	Replication
			-0.154277	L	Replication
			0.0783897	L	Replication
			-0.0192432	L	Replication
			0.104361	L	Replication
			-0.0800334	L	Replication
			-0.136381	L	Replication
			-0.127404	L	Replication
			-0.028051	L	Replication
			0.0200867	L	Replication
			0.0521532	L	Replication
			0.184228	L	Replication
			-0.0974356	L	Replication
			0.0854581	L	Replication
			0.0597016	L	Replication
			0.0176625	L	Replication
			-0.0445417	L	Replication
			0.218	L	Replication
			-0.2081	L	Replication
			-0.0530587	L	Replication
			0.0312199	L	Replication
			-0.183368	L	Replication
			-0.144937	L	Replication
			0.0844794	L	Replication
			0.114921	L	Replication
			0.021183	L	Replication
			-0.335027	L	Replication
			-0.142137	L	Replication
			-0.167239	L	Replication
			0.0185829	L	Replication
			-0.0464748	L	Replication
			0.00366067	L	Replication
			0.0909878	L	Replication
			-0.0216245	L	Replication
			-0.0469785	L	Replication
			0.145776	L	Replication
			-0.244587	L	Replication
			-0.154247	L	Replication
			-0.0669846	L	Replication
			0.00724194	L	Replication
			-0.104128	L	Replication
			-0.0433379	L	Replication
			-0.101648	L	Replication
			0.0697218	L	Replication
			0.087428	L	Replication
			-0.0423715	L	Replication
			0.00872352	L	Replication
			-0.00588814	L	Replication
			-0.153946	L	Replication
			0.0688923	L	Replication
			-0.0297919	L	Replication
			-0.0779154	L	Replication
			-0.148379	L	Replication
			-0.0210726	L	Replication
			0.0712308	L	Replication
			-0.0626913	L	Replication
			-0.0272699	L	Replication
			-0.179366	L	Replication
			-0.0374625	L	Replication
			-0.0719795	L	Replication
			-0.116339	L	Replication
			0.261623	L	Replication
			-0.157107	L	Replication
			0.202434	L	Replication
			-0.129863	L	Replication
			0.0778231	L	Replication
			-0.23817	L	Replication
			-0.139637	L	Replication
			-0.320489	L	Replication
			0.0948918	L	Replication
			-0.137107	L	Replication
			-0.122986	L	Replication
			0.196355	L	Replication
			0.0159007	L	Replication
			-0.20794	L	Replication
			-0.0372565	L	Replication
			-0.0654132	L	Replication
			-0.117983	L	Replication
			-0.0947329	L	Replication
			0.126301	L	Replication
			-0.303671	L	Replication
			0.0350434	L	Replication
			-0.00176173	L	Replication
			0.00953244	L	Replication
			0.190107	L	Replication
			0.198981	L	Replication
			-0.0297881	L	Replication
			0.0155517	L	Replication
			-0.202648	L	Replication
			-0.081859	L	Replication
			0.10915	L	Replication
			0.0049839	L	Replication
			0.0307016	L	Replication
			-0.00653597	L	Replication
			-0.20131	L	Replication
			-0.011692	L	Replication
			-0.069429	L	Replication
			0.0395907	L	Replication
			0.152124	L	Replication
			0.0533934	L	Replication
			-0.158688	L	Replication
			0.0024727	L	Replication
			-0.027855	L	Replication
			-0.0352532	L	Replication
			-0.0405798	L	Replication
			-0.0956809	L	Replication
			0.134049	L	Replication
			-0.0782533	L	Replication
			0.0764563	L	Replication
			0.0364213	L	Replication
			0.102387	L	Replication
			-0.0685287	L	Replication
			-0.115851	L	Replication
			0.19385	L	Replication
			-0.0647542	L	Replication
			-0.0420871	L	Replication
			0.0531136	L	Replication
			-0.100809	L	Replication
			-0.059669	L	Replication
			0.195757	L	Replication
			-0.0536606	L	Replication
			-0.414281	L	Replication
			-0.0105399	L	Replication
			0.0139123	L	Replication
			-0.0699719	L	Replication
			0.292737	L	Replication
			-0.0872451	L	Replication
			-0.133183	L	Replication
			-0.248004	M	Discovery
			-0.0487906	M	Discovery
			0.140032	M	Discovery
			-0.136665	M	Discovery
			-0.030357	M	Discovery
			-0.189	M	Discovery
			-0.0549006	M	Discovery
			0.063307	M	Discovery
			-0.0751858	M	Discovery
			0.0485758	M	Discovery
			-0.0261227	M	Discovery
			0.00571918	M	Discovery
			-0.187323	M	Discovery
			0.0348676	M	Discovery
			0.218549	M	Discovery
			0.211764	M	Discovery
			-0.00549851	M	Discovery
			0.0778069	M	Discovery
			0.0831285	M	Discovery
			-0.10563	M	Discovery
			0.116713	M	Discovery
			0.00354482	M	Discovery
			-0.0164978	M	Discovery
			0.127939	M	Discovery
			0.105265	M	Discovery
			-0.0372502	M	Discovery
			-0.103194	M	Discovery
			-0.117156	M	Discovery
			0.0223429	M	Discovery
			0.125439	M	Discovery
			0.0196102	M	Discovery
			-0.225787	M	Discovery
			-0.230717	M	Discovery
			-0.139102	M	Discovery
			0.0203488	M	Discovery
			-0.0438699	M	Discovery
			0.0204582	M	Discovery
			-0.00452189	M	Discovery
			0.087315	M	Discovery
			0.0829921	M	Discovery
			-0.021867	M	Discovery
			-0.0536831	M	Discovery
			0.104851	M	Discovery
			0.0666109	M	Discovery
			0.00711721	M	Discovery
			-0.0269575	M	Discovery
			-6.40276e-05	M	Discovery
			-0.116874	M	Discovery
			-0.0831328	M	Discovery
			0.127988	M	Discovery
			0.217951	M	Discovery
			-0.0774884	M	Discovery
			-0.0362894	M	Discovery
			-0.0484663	M	Discovery
			0.0823257	M	Discovery
			0.101847	M	Discovery
			0.0833046	M	Discovery
			-0.00477507	M	Discovery
			0.00789251	M	Discovery
			-0.0261536	M	Discovery
			0.112006	M	Discovery
			-0.100297	M	Discovery
			0.0400566	M	Discovery
			-0.0571722	M	Discovery
			-0.109945	M	Discovery
			-0.0629315	M	Discovery
			-0.0906668	M	Discovery
			-0.00463219	M	Discovery
			-0.0818746	M	Discovery
			-0.0510547	M	Discovery
			0.00542531	M	Discovery
			0.0562286	M	Discovery
			0.121587	M	Discovery
			-0.0440566	M	Discovery
			0.207772	M	Discovery
			0.0930858	M	Discovery
			-0.0103705	M	Discovery
			-0.164977	M	Discovery
			0.0249815	M	Discovery
			-0.0119398	M	Discovery
			-0.0891321	M	Discovery
			0.197923	M	Discovery
			0.0817993	M	Discovery
			0.0172436	M	Discovery
			0.0555165	M	Discovery
			0.227921	M	Discovery
			-0.00950853	M	Discovery
			0.127634	M	Discovery
			-0.0051772	M	Discovery
			0.0433584	M	Discovery
			0.0413913	M	Discovery
			0.0383385	M	Discovery
			0.0365319	M	Discovery
			0.115061	M	Discovery
			-0.135246	M	Discovery
			0.204406	M	Discovery
			0.0853272	M	Discovery
			-0.0503084	M	Discovery
			-0.02084	M	Discovery
			-0.0889654	M	Discovery
			0.0298385	M	Discovery
			0.125846	M	Discovery
			-0.178699	M	Discovery
			0.0151956	M	Discovery
			0.0883776	M	Discovery
			0.106793	M	Discovery
			0.0969884	M	Discovery
			0.0129465	M	Discovery
			0.1837	M	Discovery
			0.188118	M	Discovery
			0.260364	M	Discovery
			-0.0101689	M	Discovery
			0.149494	M	Discovery
			-0.197661	M	Discovery
			0.00184556	M	Discovery
			0.00265707	M	Discovery
			-0.0628504	M	Discovery
			0.141697	M	Discovery
			-0.0145521	M	Discovery
			0.253848	M	Discovery
			0.243389	M	Discovery
			0.0384763	M	Discovery
			0.0157809	M	Discovery
			0.0560777	M	Discovery
			-0.0790771	M	Discovery
			-0.262948	M	Discovery
			-0.0832989	M	Discovery
			0.0683028	M	Discovery
			0.134328	M	Discovery
			0.0058171	M	Discovery
			-0.00471425	M	Discovery
			0.123621	M	Discovery
			-0.228514	M	Discovery
			-0.0774858	M	Discovery
			0.0561922	M	Discovery
			-0.1195	M	Discovery
			-0.0513252	M	Discovery
			-0.0833847	M	Discovery
			0.0477581	M	Discovery
			0.119028	M	Discovery
			0.117006	M	Discovery
			-0.0140905	M	Discovery
			-0.202954	M	Discovery
			0.0879516	M	Discovery
			NA	M	Discovery
			0.00432331	M	Discovery
			-0.0882065	M	Discovery
			0.112505	M	Discovery
			-0.00178418	M	Discovery
			0.046369	M	Discovery
			-0.0841678	M	Discovery
			0.088287	M	Discovery
			-0.0561795	M	Discovery
			-0.0349297	M	Discovery
			-0.0390724	M	Discovery
			-0.0352995	M	Discovery
			-0.0435587	M	Discovery
			0.00864061	M	Discovery
			0.0247676	M	Discovery
			0.148149	M	Discovery
			-0.0745149	M	Discovery
			-0.0121885	M	Discovery
			0.0552873	M	Discovery
			0.0170756	M	Discovery
			-0.0955215	M	Discovery
			0.20259	M	Discovery
			0.0965432	M	Discovery
			0.0211866	M	Discovery
			0.0687743	M	Discovery
			0.137862	M	Discovery
			0.0286251	M	Discovery
			0.152125	M	Discovery
			0.0560127	M	Discovery
			-0.00694672	M	Discovery
			-0.108794	M	Discovery
			-0.126546	M	Discovery
			0.230806	M	Discovery
			0.0997676	M	Discovery
			0.126312	M	Discovery
			-0.039819	M	Discovery
			-0.0783577	M	Discovery
			-0.0974305	M	Discovery
			-0.04952	M	Discovery
			-0.0706931	M	Discovery
			0.00828976	M	Discovery
			-0.192114	M	Discovery
			-0.0649294	M	Discovery
			0.104268	M	Discovery
			0.184078	M	Discovery
			-0.0921678	M	Discovery
			-0.0596967	M	Discovery
			0.0406459	M	Discovery
			-0.0109772	M	Discovery
			-0.0731851	M	Discovery
			-0.126849	M	Discovery
			-0.135158	M	Discovery
			-0.0257954	M	Discovery
			0.18979	M	Discovery
			-0.136428	M	Discovery
			0.135315	M	Discovery
			-0.0740717	M	Discovery
			-0.192085	M	Discovery
			0.290776	M	Discovery
			0.021085	M	Discovery
			0.0745694	M	Discovery
			-0.25228	M	Discovery
			-0.00561697	M	Discovery
			-0.305152	M	Discovery
			-0.0539862	M	Discovery
			-0.0564693	M	Discovery
			-0.183439	M	Discovery
			-0.0708912	M	Discovery
			0.0608112	M	Discovery
			0.12793	M	Discovery
			0.0151808	M	Discovery
			-0.126312	M	Discovery
			-0.0455914	M	Discovery
			0.124035	M	Discovery
			0.0771276	M	Discovery
			-0.00917578	M	Discovery
			-0.151952	M	Discovery
			-0.00961582	M	Discovery
			0.188313	M	Discovery
			-0.141323	M	Discovery
			-0.13178	M	Discovery
			0.0559168	M	Discovery
			-0.0244045	M	Discovery
			0.0126775	M	Discovery
			0.0963913	M	Discovery
			0.042163	M	Discovery
			0.0843091	M	Discovery
			0.112657	M	Discovery
			0.0448804	M	Discovery
			0.1784	M	Discovery
			-0.0924978	M	Discovery
			0.0694528	M	Discovery
			-0.117943	M	Discovery
			0.0766746	M	Discovery
			0.0385496	M	Discovery
			-0.00866137	M	Discovery
			-0.0417004	M	Discovery
			-0.171554	M	Discovery
			-0.111613	M	Discovery
			0.189053	M	Discovery
			-0.0858966	M	Discovery
			-0.0656962	M	Discovery
			-0.0438624	M	Discovery
			0.00974806	M	Discovery
			0.128026	M	Discovery
			0.126995	M	Discovery
			-0.275579	M	Discovery
			-0.226676	M	Discovery
			0.179514	M	Discovery
			0.466763	M	Discovery
			-0.0323107	M	Discovery
			0.0103587	M	Discovery
			0.0398862	M	Discovery
			0.0277075	M	Discovery
			-0.0520723	M	Discovery
			-0.000912233	M	Discovery
			-0.00350348	M	Discovery
			-0.191286	M	Discovery
			0.0372585	M	Discovery
			-0.0192528	M	Discovery
			-0.0278314	M	Discovery
			-0.0158787	M	Discovery
			0.027743	M	Discovery
			0.0717564	M	Discovery
			-0.0220882	M	Discovery
			-0.0544928	M	Discovery
			-0.0572313	M	Discovery
			0.0397176	M	Discovery
			-0.0925316	M	Discovery
			-0.045455	M	Discovery
			-0.134958	M	Discovery
			0.0356522	M	Discovery
			0.112055	M	Discovery
			-0.14117	M	Discovery
			0.0485328	M	Discovery
			0.040296	M	Discovery
			0.192988	M	Discovery
			-0.007034	M	Discovery
			-0.0988532	M	Discovery
			0.222952	M	Discovery
			0.0463799	M	Discovery
			0.181877	M	Discovery
			-0.060564	M	Discovery
			-0.112801	M	Discovery
			0.0959732	M	Discovery
			-0.0930036	M	Discovery
			0.14571	M	Discovery
			-0.111001	M	Discovery
			0.0194149	M	Discovery
			0.0817527	M	Discovery
			0.0353002	M	Discovery
			0.0733724	M	Discovery
			0.0339629	M	Discovery
			0.246525	M	Discovery
			0.0826455	M	Discovery
			0.251201	M	Discovery
			-0.0818678	M	Discovery
			0.167551	M	Discovery
			0.0254759	M	Discovery
			0.18438	M	Replication
			-0.0841057	M	Replication
			-0.0217334	M	Replication
			-0.1111	M	Replication
			-0.0394067	M	Replication
			-0.0661153	M	Replication
			0.024672	M	Replication
			-0.0055346	M	Replication
			-0.165582	M	Replication
			-0.0320075	M	Replication
			0.0420689	M	Replication
			-0.0578733	M	Replication
			-0.0133635	M	Replication
			-0.00197946	M	Replication
			-0.0284592	M	Replication
			0.101517	M	Replication
			0.0350477	M	Replication
			-0.0100477	M	Replication
			-0.0543753	M	Replication
			-0.0947291	M	Replication
			0.0843351	M	Replication
			-0.152437	M	Replication
			0.029447	M	Replication
			0.14216	M	Replication
			0.0511736	M	Replication
			-0.0470046	M	Replication
			-0.00552045	M	Replication
			-0.0196576	M	Replication
			0.108594	M	Replication
			-0.0856802	M	Replication
			0.0367045	M	Replication
			-0.037531	M	Replication
			-0.0377288	M	Replication
			-0.0850198	M	Replication
			0.0656095	M	Replication
			0.00476311	M	Replication
			0.016412	M	Replication
			-0.0418883	M	Replication
			-0.093231	M	Replication
			-0.204339	M	Replication
			0.0146379	M	Replication
			0.0148505	M	Replication
			-0.0614971	M	Replication
			-0.110968	M	Replication
			0.0148453	M	Replication
			0.155797	M	Replication
			0.042219	M	Replication
			-0.0372171	M	Replication
			0.122478	M	Replication
			-0.119994	M	Replication
			0.0901222	M	Replication
			-0.0820777	M	Replication
			-0.208929	M	Replication
			-0.0642534	M	Replication
			0.03572	M	Replication
			-0.0408301	M	Replication
			0.0505523	M	Replication
			0.119838	M	Replication
			1.88081288733527e-05	M	Replication
			-0.119996	M	Replication
			0.0519021	M	Replication
			-0.0351624	M	Replication
			0.031412	M	Replication
			-0.04165	M	Replication
			0.0756782	M	Replication
			0.000629625	M	Replication
			0.0457239	M	Replication
			0.044448	M	Replication
			-0.135092	M	Replication
			-0.378179	M	Replication
			0.00757474	M	Replication
			-0.0558344	M	Replication
			0.117529	M	Replication
			-0.085839	M	Replication
			-0.0227157	M	Replication
			0.0581957	M	Replication
			0.0189151	M	Replication
			-0.068742	M	Replication
			0.0154976	M	Replication
			0.0659132	M	Replication
			-0.104846	M	Replication
			0.0703923	M	Replication
			0.080058	M	Replication
			-0.143719	M	Replication
			0.0855734	M	Replication
			-0.00860788	M	Replication
			0.102437	M	Replication
			0.0409597	M	Replication
			0.0267183	M	Replication
			-0.0161105	M	Replication
			0.00618162	M	Replication
			0.150434	M	Replication
			-0.0140539	M	Replication
			-0.0738997	M	Replication
			-0.237516	M	Replication
			-0.0947674	M	Replication
			0.121201	M	Replication
			0.125499	M	Replication
			0.180403	M	Replication
			-0.0595825	M	Replication
			-0.0786018	M	Replication
			-0.176984	M	Replication
			-0.0446325	M	Replication
			0.118966	M	Replication
			0.124803	M	Replication
			0.132902	M	Replication
			0.0086873	M	Replication
			-0.0131923	M	Replication
			-0.0984159	M	Replication
			0.0146975	M	Replication
			-0.065397	M	Replication
			-0.16376	M	Replication
			-0.0341816	M	Replication
			0.200392	M	Replication
			-0.126857	M	Replication
			0.0693073	M	Replication
			0.0251771	M	Replication
			-0.0618422	M	Replication
			-0.264736	M	Replication
			0.0968228	M	Replication
			0.0303749	M	Replication
			0.0233171	M	Replication
			0.169143	M	Replication
			-0.110571	M	Replication
			0.148191	M	Replication
			0.135056	M	Replication
			-0.0142154	M	Replication
			0.0450759	M	Replication
			0.106336	M	Replication
			0.0594722	M	Replication
			0.139432	M	Replication
			-0.0773944	M	Replication
			-0.0969869	M	Replication
			-0.0476151	M	Replication
			0.104708	M	Replication
			-0.0103786	M	Replication
			0.00355195	M	Replication
			0.0663335	M	Replication
			0.230717	M	Replication
			-0.0753275	M	Replication
			0.107891	M	Replication
			-0.358426	M	Replication
			0.111029	M	Replication
			-0.00317545	M	Replication
			0.0125247	M	Replication
			-0.0504675	M	Replication
			-0.0775212	M	Replication
			-0.249946	M	Replication
			0.011905	M	Replication
			-0.0540199	M	Replication
			0.107033	M	Replication
			0.294776	M	Replication
			-0.00350532	M	Replication
			0.240683	M	Replication
			0.0311014	M	Replication
			-0.181271	M	Replication
			-0.000567196	M	Replication
			-0.0805795	M	Replication
			0.24637	M	Replication
			0.00980773	M	Replication
			0.29017	M	Replication
			0.0400581	M	Replication
			0.132414	M	Replication
			0.0242039	M	Replication
			0.043059	M	Replication
			-0.0270185	M	Replication
			0.0937885	M	Replication
			0.182306	M	Replication
			0.107997	M	Replication
			-0.150279	M	Replication
			-0.0100579	M	Replication
			-0.0232574	M	Replication
			0.17569	M	Replication
			0.108867	M	Replication
			0.0852628	M	Replication
			-0.193143	M	Replication
			0.0881985	M	Replication
			0.0706491	M	Replication
			0.107059	M	Replication
			0.0139793	M	Replication
			-0.0354717	M	Replication
			-0.0820606	M	Replication
			0.110616	M	Replication
			0.0359057	M	Replication
			0.0575659	M	Replication
			-0.0578997	M	Replication
			-0.022828	M	Replication
			0.033271	M	Replication
			-0.00180343	M	Replication
			-0.106836	M	Replication
			-0.0736758	M	Replication
			0.116944	M	Replication
			-0.021199	M	Replication
			-0.146189	M	Replication
			-0.0108662	M	Replication
			0.0386655	M	Replication
			-0.0908455	M	Replication
			0.00784084	M	Replication
			0.172711	M	Replication
			-0.0764843	M	Replication
			-0.105723	M	Replication
			0.0282832	M	Replication
			0.234805	M	Replication
			0.0533704	M	Replication
			-0.09057	M	Replication
			0.13534	M	Replication
			0.084086	M	Replication
			-0.117148	M	Replication
			0.201542	M	Replication
			0.0337676	M	Replication
			-0.135563	M	Replication
			-0.137489	M	Replication
			0.021762	M	Replication
			-0.314901	M	Replication
			0.0322338	M	Replication
			0.289513	M	Replication
			0.267411	M	Replication
			0.0658318	M	Replication
			-0.0671282	M	Replication
			-0.106306	M	Replication
			0.0889692	M	Replication
			0.0891928	M	Replication
			0.133266	M	Replication
			0.0243125	M	Replication
			0.00505227	M	Replication
			-0.0239863	M	Replication
			-0.0939856	M	Replication
			0.0581762	M	Replication
			-0.0266315	M	Replication
			-0.0927866	M	Replication
			0.105769	M	Replication
			-0.0419804	M	Replication
			0.109074	M	Replication
			0.0496576	M	Replication
			0.0699261	M	Replication
			-0.0146866	M	Replication
			-0.179279	M	Replication
			-0.0600799	M	Replication
			-0.00288466	M	Replication
			-0.0413684	M	Replication
			0.00513538	M	Replication
			-0.019297	M	Replication
			-0.0383888	M	Replication
			0.0181952	M	Replication
			0.083537	M	Replication
			0.251706	M	Replication
			0.111835	M	Replication
			0.107363	M	Replication
			0.0285854	M	Replication
			-0.0408139	M	Replication
			0.0207036	M	Replication
			-0.0637108	M	Replication
			-0.0167264	M	Replication
			-0.101636	M	Replication
			-0.0556083	M	Replication
			-0.032546	M	Replication
			-0.010542	M	Replication
			0.109023	M	Replication
			-0.0774156	M	Replication
			-0.145567	M	Replication
			0.196874	M	Replication
			-0.102222	M	Replication
			0.0218999	M	Replication
			0.0220202	M	Replication
			-0.000131724	M	Replication
			0.110702	M	Replication
			0.306453	M	Replication
			-0.0580204	M	Replication
			0.0639062	M	Replication
			0.0737644	M	Replication
			0.0943152	M	Replication
			0.00975188	M	Replication
			-0.0269024	M	Replication
			-0.0523969	M	Replication
			0.0861121	M	Replication
			0.0202262	M	Replication
			0.0797047	M	Replication
			0.142542	M	Replication
			-0.170829	M	Replication
			-0.192495	M	Replication
			0.175263	M	Replication
			0.155366	M	Replication
			0.0573548	M	Replication
			0.0161407	M	Replication
			-0.00991147	M	Replication
			0.0413617	M	Replication
			-0.00311197	M	Replication
			-0.0338734	M	Replication
			0.0353162	M	Replication
			-0.129685	M	Replication
			-0.123686	M	Replication
			0.0141163	M	Replication
			0.193027	M	Replication
			0.0112702	M	Replication
			0.0073182	M	Replication
			0.0309925	M	Replication
			-0.0325891	M	Replication

## Sheet: Fig2f_HandednessIndex vs Handed
Fig2f_HandednessIndex vs HandednessScore			handedness_score	Handedness index	hand	matched_group
			87.5	0.0373644	R	Discovery
			100	-0.0469063	R	Discovery
			100	-0.0252738	R	Discovery
			75	-0.195077	R	Discovery
			100	0.0346367	R	Discovery
			100	0.0749283	R	Discovery
			100	0.052008	R	Discovery
			100	-0.0247894	R	Discovery
			100	0.00360585	R	Discovery
			75	0.112635	R	Discovery
			100	0.0619805	R	Discovery
			87.5	-0.126354	R	Discovery
			100	0.0634092	R	Discovery
			100	0.0111399	R	Discovery
			87.5	0.133022	R	Discovery
			87.5	-0.126722	R	Discovery
			100	0.0392614	R	Discovery
			75	0.0764615	R	Discovery
			100	-0.218027	R	Discovery
			100	0.29524	R	Discovery
			87.5	0.029277	R	Discovery
			87.5	-0.11644	R	Discovery
			100	0.123161	R	Discovery
			100	-0.0656475	R	Discovery
			62.5	-0.0912923	R	Discovery
			87.5	0.0191132	R	Discovery
			62.5	0.209913	R	Discovery
			87.5	0.166047	R	Discovery
			62.5	-0.112472	R	Discovery
			100	0.0705728	R	Discovery
			62.5	0.227095	R	Discovery
			100	0.309782	R	Discovery
			75	0.232552	R	Discovery
			100	0.0178874	R	Discovery
			100	0.255541	R	Discovery
			100	0.1479	R	Discovery
			87.5	0.00847289	R	Discovery
			87.5	-0.0501283	R	Discovery
			100	0.0795844	R	Discovery
			100	0.124902	R	Discovery
			100	-0.0267121	R	Discovery
			100	-0.0169016	R	Discovery
			100	-0.0275228	R	Discovery
			100	0.0526188	R	Discovery
			100	-0.0798209	R	Discovery
			100	0.100455	R	Discovery
			62.5	0.111749	R	Discovery
			100	0.192223	R	Discovery
			75	0.0307999	R	Discovery
			87.5	0.221603	R	Discovery
			87.5	0.00748816	R	Discovery
			100	-0.194565	R	Discovery
			100	-0.0457036	R	Discovery
			87.5	-0.0262506	R	Discovery
			62.5	0.176544	R	Discovery
			100	-0.0406592	R	Discovery
			75	-0.188659	R	Discovery
			100	-0.140127	R	Discovery
			62.5	-0.119072	R	Discovery
			62.5	0.0520462	R	Discovery
			100	-0.109853	R	Discovery
			100	0.035675	R	Discovery
			75	0.217904	R	Discovery
			100	-0.177608	R	Discovery
			100	-0.128971	R	Discovery
			75	0.0227142	R	Discovery
			100	-0.0924105	R	Discovery
			100	-0.0742754	R	Discovery
			100	0.0157502	R	Discovery
			100	0.144333	R	Discovery
			100	0.043802	R	Discovery
			100	-0.0319366	R	Discovery
			75	0.179734	R	Discovery
			100	0.0988205	R	Discovery
			100	0.143437	R	Discovery
			100	0.0993962	R	Discovery
			100	0.104798	R	Discovery
			100	0.0682552	R	Discovery
			100	-0.0727019	R	Discovery
			100	-0.0481541	R	Discovery
			100	0.106614	R	Discovery
			62.5	-0.010497	R	Discovery
			87.5	-0.0164533	R	Discovery
			100	0.0185909	R	Discovery
			75	-0.0609892	R	Discovery
			87.5	0.0459147	R	Discovery
			87.5	-0.0106558	R	Discovery
			100	0.0431137	R	Discovery
			100	-0.0583961	R	Discovery
			100	0.188255	R	Discovery
			100	-0.0687813	R	Discovery
			100	0.0708078	R	Discovery
			100	0.103189	R	Discovery
			87.5	0.259307	R	Discovery
			100	-0.0453328	R	Discovery
			75	0.0861195	R	Discovery
			100	0.110307	R	Discovery
			100	0.0405746	R	Discovery
			62.5	0.124581	R	Discovery
			100	-0.160013	R	Discovery
			100	0.0403491	R	Discovery
			87.5	-0.00282099	R	Discovery
			87.5	0.102988	R	Discovery
			100	0.237707	R	Discovery
			87.5	0.0381169	R	Discovery
			100	0.177059	R	Discovery
			87.5	-0.0729615	R	Discovery
			100	-0.0827544	R	Discovery
			100	-0.0987872	R	Discovery
			75	-0.0163228	R	Discovery
			87.5	0.079361	R	Discovery
			100	-0.034999	R	Discovery
			100	-0.230059	R	Discovery
			100	-0.0414389	R	Discovery
			87.5	0.0979946	R	Discovery
			87.5	0.0502849	R	Discovery
			100	-0.0667809	R	Discovery
			100	0.0485625	R	Discovery
			100	0.0741091	R	Discovery
			87.5	-0.0196353	R	Discovery
			87.5	0.124333	R	Discovery
			100	0.0133317	R	Discovery
			100	0.131151	R	Discovery
			87.5	0.0341127	R	Discovery
			75	-0.00413089	R	Discovery
			62.5	-0.0540081	R	Discovery
			87.5	-0.0738188	R	Discovery
			87.5	-0.065211	R	Discovery
			100	-0.165536	R	Discovery
			100	0.0964277	R	Discovery
			100	-0.173156	R	Discovery
			100	-0.141856	R	Discovery
			100	0.21343	R	Discovery
			100	0.257835	R	Discovery
			87.5	0.146678	R	Discovery
			75	0.127251	R	Discovery
			100	-0.0622592	R	Discovery
			100	0.0159632	R	Discovery
			100	-0.145523	R	Discovery
			100	-0.00210593	R	Discovery
			100	0.0187295	R	Discovery
			100	-0.118252	R	Discovery
			100	0.193779	R	Discovery
			100	-0.00578588	R	Discovery
			87.5	0.0985591	R	Discovery
			100	0.276693	R	Discovery
			75	0.0552918	R	Discovery
			87.5	0.171385	R	Discovery
			100	0.120964	R	Discovery
			62.5	-0.149731	R	Discovery
			75	0.135048	R	Discovery
			100	0.116805	R	Discovery
			100	0.164429	R	Discovery
			87.5	0.154996	R	Discovery
			100	0.0183699	R	Discovery
			100	-0.0695988	R	Discovery
			87.5	0.128946	R	Discovery
			75	-0.00840248	R	Discovery
			100	0.166559	R	Discovery
			62.5	0.0640548	R	Discovery
			87.5	0.335042	R	Discovery
			100	0.0292689	R	Discovery
			100	0.0393146	R	Discovery
			87.5	0.00405383	R	Discovery
			87.5	-0.151226	R	Discovery
			100	0.18894	R	Discovery
			87.5	0.00372012	R	Discovery
			100	-0.0348498	R	Discovery
			62.5	0.13592	R	Discovery
			62.5	0.0413256	R	Discovery
			62.5	0.0366985	R	Discovery
			62.5	0.0581145	R	Discovery
			100	0.0241135	R	Discovery
			75	0.0560081	R	Discovery
			100	0.241493	R	Discovery
			100	0.128368	R	Discovery
			100	0.232763	R	Discovery
			62.5	0.0703489	R	Discovery
			100	0.0305881	R	Discovery
			100	0.248671	R	Discovery
			100	-0.101613	R	Discovery
			75	0.0844096	R	Discovery
			87.5	-0.0203142	R	Discovery
			100	-0.0540852	R	Discovery
			100	-0.0310107	R	Discovery
			87.5	0.0646625	R	Discovery
			100	-0.0936964	R	Discovery
			87.5	0.0850696	R	Discovery
			75	0.122669	R	Discovery
			100	-0.088732	R	Discovery
			62.5	0.082279	R	Discovery
			100	-0.0176629	R	Discovery
			100	-0.116489	R	Discovery
			87.5	-0.117226	R	Discovery
			100	-0.0289367	R	Discovery
			87.5	0.114957	R	Discovery
			100	0.0396288	R	Discovery
			87.5	-0.121862	R	Discovery
			100	-0.115031	R	Discovery
			75	0.0532086	R	Discovery
			87.5	0.098197	R	Discovery
			87.5	-0.031477	R	Discovery
			62.5	0.0416559	R	Discovery
			87.5	-0.100928	R	Discovery
			100	0.0826336	R	Discovery
			100	0.071082	R	Discovery
			100	0.0188531	R	Discovery
			87.5	-0.128011	R	Discovery
			100	-0.0630737	R	Discovery
			87.5	-0.137609	R	Discovery
			100	-0.0491591	R	Discovery
			100	0.128668	R	Discovery
			100	0.340257	R	Discovery
			75	-0.0127688	R	Discovery
			100	0.184671	R	Discovery
			87.5	-0.0549214	R	Discovery
			100	-0.0438884	R	Discovery
			100	0.0915773	R	Discovery
			87.5	-0.0264313	R	Discovery
			87.5	0.0219807	R	Discovery
			87.5	0.119716	R	Discovery
			100	0.1385	R	Discovery
			100	0.00744438	R	Discovery
			100	0.298437	R	Discovery
			100	-0.0120099	R	Discovery
			100	0.186421	R	Discovery
			100	0.0952693	R	Discovery
			100	0.023924	R	Discovery
			87.5	-0.27622	R	Discovery
			100	-0.0534115	R	Discovery
			100	0.197153	R	Discovery
			100	0.245475	R	Discovery
			100	0.0918467	R	Discovery
			87.5	0.080868	R	Discovery
			100	-0.0359314	R	Discovery
			87.5	-0.213219	R	Discovery
			100	-0.0125065	R	Discovery
			100	0.052397	R	Discovery
			100	0.0625805	R	Discovery
			100	0.181686	R	Discovery
			87.5	-0.0285263	R	Discovery
			100	-0.0293086	R	Discovery
			87.5	0.0155778	R	Discovery
			100	-0.0496066	R	Discovery
			100	0.0449899	R	Discovery
			75	0.105415	R	Discovery
			75	0.00242128	R	Discovery
			100	-0.109663	R	Discovery
			87.5	0.0666096	R	Discovery
			100	0.0355064	R	Discovery
			75	-0.0670675	R	Discovery
			100	0.255852	R	Discovery
			100	-0.0486725	R	Discovery
			100	-0.0148274	R	Discovery
			100	-0.0546287	R	Discovery
			100	-0.0544786	R	Discovery
			87.5	0.0988149	R	Discovery
			75	0.138448	R	Discovery
			87.5	0.0547851	R	Discovery
			100	-0.00124768	R	Discovery
			100	-0.113252	R	Discovery
			100	0.0444748	R	Discovery
			87.5	0.122212	R	Discovery
			75	-0.0404108	R	Discovery
			100	0.0262596	R	Discovery
			100	0.01882	R	Discovery
			100	0.121237	R	Discovery
			75	0.0856434	R	Discovery
			100	-0.018836	R	Discovery
			100	0.0485091	R	Discovery
			100	-0.00772651	R	Discovery
			87.5	0.0243919	R	Discovery
			100	-6.82004e-05	R	Discovery
			75	0.0828422	R	Discovery
			87.5	-0.0203001	R	Discovery
			87.5	-0.0301867	R	Discovery
			87.5	0.0784257	R	Discovery
			87.5	0.205665	R	Discovery
			100	-0.0615681	R	Discovery
			100	0.0357602	R	Discovery
			100	-0.0968516	R	Discovery
			100	0.108076	R	Discovery
			75	-0.136048	R	Discovery
			87.5	-0.0634611	R	Discovery
			75	-0.0262238	R	Discovery
			75	0.0557507	R	Discovery
			100	0.130714	R	Discovery
			100	0.219772	R	Discovery
			62.5	-0.11763	R	Discovery
			100	0.187521	R	Discovery
			100	0.215229	R	Discovery
			75	0.0693252	R	Discovery
			75	0.180405	R	Discovery
			100	0.00514709	R	Discovery
			100	0.0841811	R	Discovery
			100	0.0221435	R	Discovery
			87.5	0.0656359	R	Discovery
			100	0.194396	R	Discovery
			100	0.0194962	R	Discovery
			75	0.0653264	R	Discovery
			75	0.264321	R	Discovery
			100	0.331437	R	Discovery
			100	0.235111	R	Discovery
			75	0.1209	R	Replication
			100	0.00605959	R	Replication
			87.5	0.121901	R	Replication
			75	-0.0447768	R	Replication
			100	0.257219	R	Replication
			75	0.0490224	R	Replication
			75	0.144077	R	Replication
			87.5	0.0481282	R	Replication
			87.5	-0.117297	R	Replication
			100	0.116546	R	Replication
			87.5	0.0226204	R	Replication
			62.5	-0.149377	R	Replication
			100	-0.0354031	R	Replication
			100	-0.00828553	R	Replication
			100	-0.045703	R	Replication
			87.5	-0.00421333	R	Replication
			75	0.0951378	R	Replication
			75	-0.132689	R	Replication
			87.5	0.295388	R	Replication
			62.5	0.0267533	R	Replication
			100	-0.0177463	R	Replication
			100	-0.0582987	R	Replication
			75	0.0509625	R	Replication
			62.5	0.143309	R	Replication
			100	0.0827556	R	Replication
			87.5	-0.0688198	R	Replication
			100	-0.00859076	R	Replication
			87.5	0.0853128	R	Replication
			62.5	0.284738	R	Replication
			75	0.151106	R	Replication
			100	0.0368716	R	Replication
			100	-0.0975756	R	Replication
			62.5	-0.0335688	R	Replication
			75	-0.22052	R	Replication
			87.5	0.0940419	R	Replication
			100	0.163549	R	Replication
			100	0.116855	R	Replication
			100	-0.0937848	R	Replication
			87.5	-0.00470407	R	Replication
			100	0.126316	R	Replication
			100	-0.0842458	R	Replication
			100	0.266907	R	Replication
			75	0.00881352	R	Replication
			87.5	0.0889461	R	Replication
			100	-0.0827047	R	Replication
			75	0.0867574	R	Replication
			62.5	0.0758531	R	Replication
			100	0.0789134	R	Replication
			100	0.0172633	R	Replication
			87.5	0.0595589	R	Replication
			100	0.15536	R	Replication
			100	-0.00351714	R	Replication
			100	-0.0433962	R	Replication
			75	-0.00442189	R	Replication
			75	-0.0284156	R	Replication
			100	-0.0190925	R	Replication
			100	-0.191102	R	Replication
			100	0.105744	R	Replication
			75	-0.0956254	R	Replication
			100	0.0609123	R	Replication
			87.5	0.163547	R	Replication
			100	0.0959078	R	Replication
			75	0.0370771	R	Replication
			100	-0.19093	R	Replication
			75	-0.113149	R	Replication
			100	0.0464697	R	Replication
			75	0.20391	R	Replication
			100	-0.112255	R	Replication
			87.5	0.114409	R	Replication
			100	0.111263	R	Replication
			100	0.00381334	R	Replication
			62.5	-0.139027	R	Replication
			75	-0.0197293	R	Replication
			100	0.0596165	R	Replication
			87.5	-0.01597	R	Replication
			75	0.254435	R	Replication
			100	0.0929133	R	Replication
			100	0.0827823	R	Replication
			87.5	0.0188786	R	Replication
			87.5	0.250016	R	Replication
			87.5	-0.127554	R	Replication
			100	0.15743	R	Replication
			100	-0.127907	R	Replication
			100	-0.0272171	R	Replication
			62.5	0.0186911	R	Replication
			100	-0.000757648	R	Replication
			62.5	-0.0807234	R	Replication
			100	-0.00131328	R	Replication
			100	-0.139975	R	Replication
			100	-0.036829	R	Replication
			100	0.15059	R	Replication
			100	-0.0638884	R	Replication
			100	0.067748	R	Replication
			100	-0.0361921	R	Replication
			75	-0.280733	R	Replication
			75	0.015488	R	Replication
			87.5	0.0369564	R	Replication
			100	-0.0421591	R	Replication
			62.5	-0.0319295	R	Replication
			100	0.0455051	R	Replication
			100	0.116767	R	Replication
			100	-0.00914355	R	Replication
			100	0.0177	R	Replication
			100	0.0665094	R	Replication
			100	0.157277	R	Replication
			100	0.167218	R	Replication
			100	-0.0352481	R	Replication
			75	-0.0663564	R	Replication
			75	0.00117839	R	Replication
			100	0.0884113	R	Replication
			87.5	-0.0788697	R	Replication
			100	0.0528953	R	Replication
			100	-0.0327594	R	Replication
			100	0.0531407	R	Replication
			75	0.120426	R	Replication
			100	0.0681443	R	Replication
			100	0.0898466	R	Replication
			100	0.0348463	R	Replication
			100	-0.0875607	R	Replication
			100	0.146463	R	Replication
			62.5	-0.0422557	R	Replication
			100	0.0970525	R	Replication
			100	0.0404426	R	Replication
			100	-0.0488717	R	Replication
			100	-0.0405746	R	Replication
			75	0.0858906	R	Replication
			100	0.0317172	R	Replication
			100	-0.0670633	R	Replication
			75	0.0908201	R	Replication
			100	0.0703235	R	Replication
			100	0.0271252	R	Replication
			75	0.00668386	R	Replication
			100	0.117389	R	Replication
			62.5	-0.0158478	R	Replication
			100	0.264679	R	Replication
			100	0.0844254	R	Replication
			62.5	0.174083	R	Replication
			100	-0.117455	R	Replication
			100	-0.0986899	R	Replication
			100	0.20198	R	Replication
			100	0.113751	R	Replication
			62.5	0.0634668	R	Replication
			100	0.233356	R	Replication
			87.5	0.00729293	R	Replication
			100	-0.0461768	R	Replication
			87.5	0.0179416	R	Replication
			100	0.193407	R	Replication
			100	0.132108	R	Replication
			100	0.149292	R	Replication
			87.5	-0.0311195	R	Replication
			100	0.0500793	R	Replication
			100	0.0786458	R	Replication
			100	0.174743	R	Replication
			100	0.221291	R	Replication
			100	0.0520401	R	Replication
			100	-0.0131343	R	Replication
			62.5	-0.0814038	R	Replication
			100	0.163034	R	Replication
			100	-0.132681	R	Replication
			100	-0.0275761	R	Replication
			100	-0.0339183	R	Replication
			75	-0.128079	R	Replication
			100	0.0757053	R	Replication
			100	-0.0885882	R	Replication
			100	0.153258	R	Replication
			100	-0.010704	R	Replication
			100	-0.00645625	R	Replication
			100	0.0532419	R	Replication
			75	-0.0725045	R	Replication
			100	0.0374536	R	Replication
			100	0.1498	R	Replication
			100	-0.0947459	R	Replication
			100	-0.0253299	R	Replication
			100	0.0703085	R	Replication
			100	-0.147122	R	Replication
			87.5	-0.109162	R	Replication
			87.5	-0.106163	R	Replication
			100	0.0119532	R	Replication
			100	0.0937478	R	Replication
			75	0.0763977	R	Replication
			100	0.0877381	R	Replication
			100	0.117514	R	Replication
			75	-0.153346	R	Replication
			100	0.0126257	R	Replication
			62.5	-0.0702392	R	Replication
			100	0.257834	R	Replication
			100	-0.149577	R	Replication
			100	0.170554	R	Replication
			100	-0.0473655	R	Replication
			87.5	0.062559	R	Replication
			75	0.0341398	R	Replication
			100	0.0726781	R	Replication
			100	-0.0132799	R	Replication
			75	0.0937637	R	Replication
			100	-0.0127558	R	Replication
			100	0.102804	R	Replication
			100	0.0242457	R	Replication
			100	0.0273694	R	Replication
			100	0.210717	R	Replication
			100	0.170892	R	Replication
			100	0.0757558	R	Replication
			100	-0.111271	R	Replication
			87.5	-0.0422198	R	Replication
			75	-0.0297077	R	Replication
			100	0.0662928	R	Replication
			100	0.064618	R	Replication
			100	-0.056987	R	Replication
			75	0.116335	R	Replication
			100	0.00663951	R	Replication
			100	0.0158294	R	Replication
			62.5	0.0342772	R	Replication
			75	0.0491078	R	Replication
			100	0.0825672	R	Replication
			87.5	0.0569623	R	Replication
			100	-0.0118764	R	Replication
			87.5	-0.0888939	R	Replication
			62.5	0.00338468	R	Replication
			87.5	0.118241	R	Replication
			100	0.10086	R	Replication
			62.5	0.0837196	R	Replication
			100	0.194035	R	Replication
			87.5	-0.151028	R	Replication
			75	0.0721109	R	Replication
			62.5	0.172371	R	Replication
			75	0.0484926	R	Replication
			100	-0.14179	R	Replication
			87.5	0.206106	R	Replication
			100	0.00147477	R	Replication
			100	0.0992652	R	Replication
			100	0.0793938	R	Replication
			75	-0.104444	R	Replication
			100	0.148209	R	Replication
			100	0.173971	R	Replication
			100	0.0690971	R	Replication
			75	-0.128013	R	Replication
			100	0.00678929	R	Replication
			100	0.0520602	R	Replication
			87.5	0.23414	R	Replication
			100	0.0601095	R	Replication
			75	0.0690381	R	Replication
			87.5	-0.115798	R	Replication
			75	-0.0572717	R	Replication
			75	-0.0103756	R	Replication
			100	-0.067159	R	Replication
			100	-0.053856	R	Replication
			87.5	0.0403616	R	Replication
			100	0.132034	R	Replication
			75	0.0253865	R	Replication
			100	-0.268439	R	Replication
			100	-0.0831722	R	Replication
			100	0.0212918	R	Replication
			87.5	-0.00660107	R	Replication
			100	0.0580616	R	Replication
			100	0.0314291	R	Replication
			100	0.0601627	R	Replication
			62.5	0.273023	R	Replication
			75	0.193696	R	Replication
			62.5	0.0518159	R	Replication
			75	-0.0787911	R	Replication
			100	0.0123393	R	Replication
			62.5	0.122622	R	Replication
			75	0.128119	R	Replication
			87.5	0.271369	R	Replication
			100	-0.0742946	R	Replication
			100	-0.0628367	R	Replication
			100	0.219841	R	Replication
			100	0.197127	R	Replication
			100	0.0532162	R	Replication
			100	0.0440866	R	Replication
			100	0.0189019	R	Replication
			100	0.0744599	R	Replication
			100	-0.0935562	R	Replication
			87.5	-0.109917	R	Replication
			62.5	0.0251586	R	Replication
			100	0.00661775	R	Replication
			87.5	0.0304801	R	Replication
			100	-0.04152	R	Replication
			62.5	-0.15317	R	Replication
			100	0.183778	R	Replication
			87.5	-0.0661317	R	Replication
			100	0.0942724	R	Replication
			100	0.0254391	R	Replication
			100	0.0591909	R	Replication
			87.5	-0.0839864	R	Replication
			75	0.0698698	R	Replication
			100	0.0840111	R	Replication
			100	0.0757383	R	Replication
			100	-0.0430519	R	Replication
			100	0.00874359	R	Replication
			100	-0.279293	R	Replication
			100	-0.122213	R	Replication
			100	0.0388113	R	Replication
			75	-0.0123631	R	Replication
			100	-0.0308553	R	Replication
			62.5	-0.293335	R	Replication
			100	0.0800476	R	Replication
			100	-0.0656085	R	Replication
			-75	-0.0715915	L	Discovery
			-75	0.0623044	L	Discovery
			-100	-0.0325206	L	Discovery
			-87.5	0.0458423	L	Discovery
			-75	-0.275051	L	Discovery
			-100	-0.0983008	L	Discovery
			-75	-0.0347615	L	Discovery
			-75	-0.123417	L	Discovery
			-75	-0.191303	L	Discovery
			-100	-0.153931	L	Discovery
			-87.5	-0.160332	L	Discovery
			-100	0.0757588	L	Discovery
			-75	-0.0207218	L	Discovery
			-62.5	-0.00679104	L	Discovery
			-100	-0.0704334	L	Discovery
			-100	-0.229124	L	Discovery
			-100	0.0231041	L	Discovery
			-87.5	0.0121969	L	Discovery
			-87.5	-0.19934	L	Discovery
			-75	0.0982709	L	Discovery
			-62.5	-0.253791	L	Discovery
			-100	-0.126296	L	Discovery
			-62.5	-0.0921257	L	Discovery
			-100	-0.171802	L	Discovery
			-100	-0.0955888	L	Discovery
			-100	-0.127977	L	Discovery
			-62.5	0.0148227	L	Discovery
			-75	-0.0231339	L	Discovery
			-100	0.00581919	L	Discovery
			-87.5	0.0459416	L	Discovery
			-75	-0.0277725	L	Discovery
			-100	-0.099474	L	Discovery
			-100	0.134578	L	Discovery
			-100	0.00546342	L	Discovery
			-87.5	-0.0869712	L	Discovery
			-100	-0.24518	L	Discovery
			-75	-0.132085	L	Discovery
			-75	-0.0550671	L	Discovery
			-100	-0.193558	L	Discovery
			-87.5	-0.0276593	L	Discovery
			-100	-0.0111364	L	Discovery
			-100	-0.0311958	L	Discovery
			-62.5	-0.0838956	L	Discovery
			-100	-0.0489003	L	Discovery
			-75	-0.198303	L	Discovery
			-100	0.0462155	L	Discovery
			-100	-0.175518	L	Discovery
			-75	-0.104558	L	Discovery
			-62.5	0.126408	L	Discovery
			-100	0.0358703	L	Discovery
			-87.5	-0.0149725	L	Discovery
			-62.5	-0.0601712	L	Discovery
			-100	-0.0425468	L	Discovery
			-87.5	0.108424	L	Discovery
			-100	0.0400765	L	Discovery
			-87.5	-0.0137038	L	Discovery
			-62.5	-0.170469	L	Discovery
			-100	-0.19665	L	Discovery
			-87.5	-0.125802	L	Discovery
			-100	-0.0273909	L	Discovery
			-62.5	-0.0489875	L	Discovery
			-87.5	-0.0923636	L	Discovery
			-75	-0.00502314	L	Discovery
			-75	0.0572172	L	Discovery
			-87.5	0.02346	L	Discovery
			-87.5	-0.0485341	L	Discovery
			-75	-0.0453553	L	Discovery
			-100	0.0353952	L	Discovery
			-100	-0.140408	L	Discovery
			-75	0.0794714	L	Discovery
			-87.5	0.173162	L	Discovery
			-75	0.0233658	L	Discovery
			-75	-0.0363993	L	Discovery
			-62.5	-0.00350357	L	Discovery
			-75	-0.0690958	L	Discovery
			-75	-0.095699	L	Discovery
			-75	-0.133442	L	Discovery
			-100	-0.0521287	L	Discovery
			-100	-0.0726059	L	Discovery
			-75	-0.0324185	L	Discovery
			-100	-0.0287018	L	Discovery
			-75	0.112914	L	Discovery
			-75	-0.0975463	L	Discovery
			-87.5	-0.10492	L	Discovery
			-75	-0.0512658	L	Discovery
			-87.5	-0.060053	L	Discovery
			-100	-0.215939	L	Discovery
			-75	-0.0787828	L	Discovery
			-100	-0.0636395	L	Discovery
			-75	-0.192073	L	Discovery
			-87.5	-0.111344	L	Discovery
			-75	0.00622292	L	Discovery
			-75	-0.022312	L	Discovery
			-100	-0.00369417	L	Discovery
			-100	-0.110523	L	Discovery
			-62.5	-0.265313	L	Discovery
			-100	-0.247959	L	Discovery
			-75	0.0048643	L	Discovery
			-100	0.0465724	L	Discovery
			-100	-0.183531	L	Discovery
			-100	-0.101292	L	Discovery
			-100	0.0205182	L	Discovery
			-100	-0.178642	L	Discovery
			-75	-0.132047	L	Discovery
			-100	0.030953	L	Discovery
			-62.5	0.0649511	L	Discovery
			-87.5	-0.251632	L	Discovery
			-62.5	-0.00947757	L	Discovery
			-75	0.0353113	L	Discovery
			-100	0.0685791	L	Discovery
			-100	-0.0457722	L	Discovery
			-87.5	0.0600971	L	Discovery
			-100	-0.321751	L	Discovery
			-62.5	-0.325612	L	Discovery
			-100	-0.271168	L	Discovery
			-100	-0.0517767	L	Discovery
			-62.5	0.0330346	L	Discovery
			-87.5	-0.0168895	L	Discovery
			-100	0.165206	L	Discovery
			-87.5	-0.221913	L	Discovery
			-100	-0.0291601	L	Discovery
			-75	-0.177885	L	Discovery
			-100	-0.0330439	L	Discovery
			-100	-0.117875	L	Discovery
			-87.5	-0.0185889	L	Discovery
			-75	0.142994	L	Discovery
			-75	0.0288905	L	Discovery
			-87.5	-0.0852306	L	Discovery
			-87.5	-0.00227699	L	Discovery
			-100	0.123718	L	Discovery
			-75	-0.0265252	L	Discovery
			-75	-0.173301	L	Discovery
			-100	-0.181453	L	Discovery
			-87.5	0.0129205	L	Discovery
			-75	-0.0789997	L	Discovery
			-75	0.146146	L	Discovery
			-87.5	-0.126574	L	Discovery
			-100	-0.133494	L	Discovery
			-100	-0.278241	L	Discovery
			-62.5	-0.0285252	L	Discovery
			-100	0.00607751	L	Discovery
			-87.5	-0.113389	L	Discovery
			-87.5	-0.0606431	L	Discovery
			-87.5	-0.26674	L	Discovery
			-75	-0.0991428	L	Discovery
			-100	-0.193831	L	Discovery
			-62.5	0.0554046	L	Discovery
			-75	-0.0692847	L	Discovery
			-87.5	0.0116697	L	Discovery
			-100	0.101418	L	Discovery
			-100	-0.0309951	L	Discovery
			-87.5	-0.188005	L	Discovery
			-100	0.0149628	L	Discovery
			-100	-0.275379	L	Discovery
			-100	-0.221589	L	Discovery
			-87.5	-0.085914	L	Discovery
			-100	-0.190349	L	Discovery
			-100	-0.101365	L	Discovery
			-100	-0.184572	L	Discovery
			-100	-0.0180668	L	Discovery
			-87.5	-0.127394	L	Discovery
			-87.5	-0.155659	L	Discovery
			-100	0.0686354	L	Discovery
			-87.5	-0.171953	L	Discovery
			-75	0.0239054	L	Discovery
			-75	-0.193571	L	Discovery
			-62.5	-0.169604	L	Discovery
			-75	-0.0649915	L	Discovery
			-75	-0.00341828	L	Discovery
			-100	-0.0684217	L	Discovery
			-100	-0.207346	L	Discovery
			-75	0.0267644	L	Discovery
			-75	0.021201	L	Discovery
			-75	-0.147187	L	Discovery
			-100	0.00756095	L	Discovery
			-87.5	-0.0347041	L	Discovery
			-75	-0.0867016	L	Discovery
			-100	-0.171221	L	Discovery
			-87.5	0.029937	L	Discovery
			-100	-0.267174	L	Discovery
			-62.5	0.0129092	L	Discovery
			-100	-0.223693	L	Discovery
			-75	-0.317229	L	Discovery
			-100	0.0421254	L	Discovery
			-75	-0.175258	L	Discovery
			-75	0.0696386	L	Discovery
			-62.5	-0.0662895	L	Discovery
			-75	-0.0256209	L	Discovery
			-62.5	-0.146635	L	Discovery
			-100	-0.00592301	L	Discovery
			-100	-0.157197	L	Discovery
			-100	0.0327168	L	Discovery
			-87.5	-0.232813	L	Discovery
			-62.5	-0.200909	L	Discovery
			-100	-0.103607	L	Discovery
			-87.5	-0.165978	L	Discovery
			-87.5	-0.0300585	L	Discovery
			-62.5	-0.0460176	L	Discovery
			-100	-0.00175785	L	Discovery
			-75	0.0815403	L	Discovery
			-100	0.0587806	L	Discovery
			-75	-0.075224	L	Discovery
			-62.5	-0.0221633	L	Discovery
			-87.5	-0.199103	L	Discovery
			-75	0.0131885	L	Discovery
			-87.5	-0.0655912	L	Discovery
			-87.5	-0.157826	L	Discovery
			-87.5	-0.0210805	L	Discovery
			-75	-0.125059	L	Discovery
			-100	0.0687262	L	Discovery
			-75	-0.075751	L	Discovery
			-87.5	-0.0502211	L	Discovery
			-75	-0.0680608	L	Discovery
			-100	-0.039568	L	Discovery
			-100	-0.132817	L	Discovery
			-100	-0.141497	L	Discovery
			-62.5	-0.150352	L	Discovery
			-100	0.166274	L	Discovery
			-75	-0.0244054	L	Discovery
			-62.5	-0.248033	L	Discovery
			-75	-0.142824	L	Discovery
			-62.5	0.0436546	L	Discovery
			-62.5	-0.0509813	L	Discovery
			-100	-0.109426	L	Discovery
			-87.5	-0.0476123	L	Discovery
			-100	-0.00625447	L	Discovery
			-75	-0.031757	L	Discovery
			-62.5	-0.0428788	L	Discovery
			-100	0.169661	L	Discovery
			-87.5	0.0547975	L	Discovery
			-100	0.0706633	L	Discovery
			-75	-0.160861	L	Discovery
			-87.5	0.0415226	L	Discovery
			-100	0.0817696	L	Discovery
			-62.5	-0.236817	L	Discovery
			-100	-0.173198	L	Discovery
			-87.5	0.0603529	L	Discovery
			-87.5	-0.000974845	L	Discovery
			-75	-0.0270548	L	Discovery
			-75	0.016208	L	Discovery
			-100	-0.136836	L	Discovery
			-75	-0.109555	L	Discovery
			-100	-0.218686	L	Discovery
			-87.5	-0.0200064	L	Discovery
			-62.5	-0.0941306	L	Discovery
			-100	0.0440989	L	Discovery
			-87.5	-0.127039	L	Discovery
			-87.5	-0.099365	L	Discovery
			-75	0.0324616	L	Discovery
			-75	0.00717887	L	Discovery
			-100	0.0694963	L	Discovery
			-87.5	0.0601795	L	Discovery
			-100	-0.180701	L	Discovery
			-100	0.00121198	L	Discovery
			-75	0.0447234	L	Discovery
			-62.5	-0.139955	L	Discovery
			-100	0.0441314	L	Discovery
			-87.5	-0.0715508	L	Discovery
			-62.5	-0.0618378	L	Discovery
			-100	-0.00820244	L	Discovery
			-100	-0.102305	L	Discovery
			-100	-0.0313979	L	Discovery
			-100	-0.193093	L	Discovery
			-100	-0.0314374	L	Discovery
			-87.5	-0.0911976	L	Discovery
			-100	-0.0485589	L	Discovery
			-87.5	-0.0481245	L	Discovery
			-100	-0.243943	L	Discovery
			-100	-0.089558	L	Discovery
			-100	0.0425848	L	Discovery
			-87.5	-0.00562807	L	Discovery
			-62.5	0.041131	L	Discovery
			-62.5	-0.102381	L	Discovery
			-62.5	0.0610774	L	Discovery
			-100	0.0553097	L	Discovery
			-100	-0.146427	L	Discovery
			-100	0.139571	L	Discovery
			-100	0.130507	L	Discovery
			-75	-0.0743413	L	Discovery
			-100	-0.145345	L	Discovery
			-87.5	-0.022846	L	Discovery
			-62.5	-0.222554	L	Discovery
			-100	-0.00929483	L	Discovery
			-62.5	0.0449394	L	Discovery
			-100	-0.206684	L	Discovery
			-62.5	0.0276623	L	Discovery
			-75	-0.00048678	L	Discovery
			-100	-0.226635	L	Discovery
			-100	-0.152568	L	Discovery
			-75	-0.119162	L	Discovery
			-87.5	-0.209589	L	Discovery
			-100	-0.0572044	L	Discovery
			-75	0.0716688	L	Discovery
			-100	-0.0801553	L	Discovery
			-62.5	-0.0496109	L	Discovery
			-100	-0.0508634	L	Discovery
			-100	0.0264586	L	Discovery
			-87.5	-0.174664	L	Discovery
			-75	-0.174563	L	Discovery
			-62.5	-0.0989438	L	Discovery
			-87.5	-0.0892794	L	Discovery
			-100	-0.249125	L	Discovery
			-100	0.108407	L	Discovery
			-87.5	-0.0722709	L	Replication
			-100	0.0651704	L	Replication
			-100	-0.10533	L	Replication
			-87.5	0.0236441	L	Replication
			-100	-0.0319578	L	Replication
			-100	-0.014389	L	Replication
			-62.5	-0.1296	L	Replication
			-100	0.0662472	L	Replication
			-87.5	-0.0947733	L	Replication
			-62.5	-0.0135477	L	Replication
			-100	-0.00827792	L	Replication
			-100	-0.0599103	L	Replication
			-87.5	-0.15693	L	Replication
			-87.5	-0.161305	L	Replication
			-100	-0.0748749	L	Replication
			-87.5	-0.045996	L	Replication
			-87.5	0.0727117	L	Replication
			-62.5	-0.0449719	L	Replication
			-75	0.0382368	L	Replication
			-75	-0.154121	L	Replication
			-100	-0.0787144	L	Replication
			-100	0.0350099	L	Replication
			-75	0.0268817	L	Replication
			-62.5	-0.0278947	L	Replication
			-75	-0.150158	L	Replication
			-87.5	0.101268	L	Replication
			-87.5	0.103499	L	Replication
			-100	0.0485658	L	Replication
			-100	-0.000578646	L	Replication
			-100	-0.236257	L	Replication
			-87.5	0.113743	L	Replication
			-62.5	0.0479828	L	Replication
			-62.5	-0.18835	L	Replication
			-100	-0.221899	L	Replication
			-87.5	-0.200698	L	Replication
			-100	-0.0547926	L	Replication
			-87.5	0.0121222	L	Replication
			-62.5	-0.151136	L	Replication
			-87.5	0.0819792	L	Replication
			-87.5	-0.0814381	L	Replication
			-100	0.14053	L	Replication
			-100	-0.00871954	L	Replication
			-100	-0.0120968	L	Replication
			-75	0.0216487	L	Replication
			-87.5	-0.144395	L	Replication
			-75	0.00750435	L	Replication
			-100	-0.0376697	L	Replication
			-75	-0.0637787	L	Replication
			-87.5	-0.27713	L	Replication
			-100	-0.180339	L	Replication
			-100	0.00503308	L	Replication
			-75	-0.222221	L	Replication
			-100	0.131323	L	Replication
			-87.5	-0.124682	L	Replication
			-62.5	0.0421501	L	Replication
			-100	0.0559087	L	Replication
			-100	0.0114576	L	Replication
			-87.5	0.0054155	L	Replication
			-87.5	-0.257477	L	Replication
			-100	0.0608202	L	Replication
			-100	-0.0362295	L	Replication
			-75	0.0945344	L	Replication
			-100	-0.256944	L	Replication
			-100	0.0120811	L	Replication
			-100	-0.0595687	L	Replication
			-75	-0.00436156	L	Replication
			-62.5	-0.0894252	L	Replication
			-75	-0.0387084	L	Replication
			-75	-0.0397403	L	Replication
			-62.5	0.0230702	L	Replication
			-87.5	0.0239649	L	Replication
			-62.5	-0.0294961	L	Replication
			-62.5	0.125898	L	Replication
			-100	-0.0204149	L	Replication
			-100	0.0540957	L	Replication
			-100	-0.0228902	L	Replication
			-75	-0.0944402	L	Replication
			-87.5	0.112916	L	Replication
			-100	-0.0530392	L	Replication
			-100	-0.113835	L	Replication
			-100	0.13998	L	Replication
			-75	-0.0219436	L	Replication
			-62.5	-0.180506	L	Replication
			-75	-0.182813	L	Replication
			-75	-0.0423654	L	Replication
			-75	0.0237731	L	Replication
			-87.5	-0.0160422	L	Replication
			-100	-0.0174336	L	Replication
			-100	0.0447078	L	Replication
			-100	0.0682248	L	Replication
			-75	-0.154957	L	Replication
			-62.5	-0.160106	L	Replication
			-100	-0.0708672	L	Replication
			-100	0.213726	L	Replication
			-100	0.116646	L	Replication
			-62.5	-0.14603	L	Replication
			-87.5	-0.0763444	L	Replication
			-75	-0.077182	L	Replication
			-100	0.0567872	L	Replication
			-75	-0.0961839	L	Replication
			-87.5	-0.0641955	L	Replication
			-100	-0.0317713	L	Replication
			-100	0.0447157	L	Replication
			-100	-0.0759393	L	Replication
			-100	-0.046402	L	Replication
			-75	-0.0699502	L	Replication
			-100	-0.104384	L	Replication
			-100	-0.046732	L	Replication
			-87.5	-0.200338	L	Replication
			-62.5	-0.226109	L	Replication
			-87.5	-0.0765372	L	Replication
			-62.5	0.0164076	L	Replication
			-87.5	-0.145581	L	Replication
			-100	-0.0324013	L	Replication
			-62.5	0.121095	L	Replication
			-100	-0.046688	L	Replication
			-100	-0.0683351	L	Replication
			-75	0.0945643	L	Replication
			-100	0.021943	L	Replication
			-75	0.0244836	L	Replication
			-100	-0.0626526	L	Replication
			-100	0.0587322	L	Replication
			-75	-0.0808877	L	Replication
			-100	-0.0480715	L	Replication
			-100	-0.162923	L	Replication
			-62.5	-0.0361701	L	Replication
			-75	0.00894919	L	Replication
			-75	-0.0783397	L	Replication
			-75	-0.00721661	L	Replication
			-100	-0.123544	L	Replication
			-100	-0.0172468	L	Replication
			-87.5	0.113798	L	Replication
			-100	-0.0235081	L	Replication
			-87.5	-0.154194	L	Replication
			-75	-0.123701	L	Replication
			-100	-0.045491	L	Replication
			-75	-0.0910647	L	Replication
			-62.5	-0.182355	L	Replication
			-100	-0.0113798	L	Replication
			-75	0.101555	L	Replication
			-62.5	0.0781028	L	Replication
			-100	-0.12474	L	Replication
			-100	0.31421	L	Replication
			-87.5	-0.228785	L	Replication
			-75	0.19553	L	Replication
			-75	-0.3307	L	Replication
			-100	-0.101668	L	Replication
			-100	0.0702403	L	Replication
			-62.5	-0.075336	L	Replication
			-100	-0.122265	L	Replication
			-100	-0.178854	L	Replication
			-75	0.0166184	L	Replication
			-62.5	-0.0392448	L	Replication
			-100	-0.17755	L	Replication
			-87.5	NA	L	Replication
			-100	0.024487	L	Replication
			-100	-0.246234	L	Replication
			-62.5	-0.0901647	L	Replication
			-100	0.00660769	L	Replication
			-100	0.073328	L	Replication
			-100	-0.224398	L	Replication
			-100	0.0832104	L	Replication
			-62.5	-0.112681	L	Replication
			-100	-0.0842068	L	Replication
			-87.5	0.0345899	L	Replication
			-100	-0.00787613	L	Replication
			-87.5	0.0749594	L	Replication
			-75	-0.204181	L	Replication
			-100	-0.0975815	L	Replication
			-100	-0.115763	L	Replication
			-100	-0.154277	L	Replication
			-75	0.0783897	L	Replication
			-100	-0.0192432	L	Replication
			-87.5	0.104361	L	Replication
			-100	-0.0800334	L	Replication
			-87.5	-0.136381	L	Replication
			-100	-0.127404	L	Replication
			-62.5	-0.028051	L	Replication
			-62.5	0.0200867	L	Replication
			-100	0.0521532	L	Replication
			-62.5	0.184228	L	Replication
			-62.5	-0.0974356	L	Replication
			-75	0.0854581	L	Replication
			-87.5	0.0597016	L	Replication
			-100	0.0176625	L	Replication
			-75	-0.0445417	L	Replication
			-87.5	0.218	L	Replication
			-100	-0.2081	L	Replication
			-75	-0.0530587	L	Replication
			-87.5	0.0312199	L	Replication
			-62.5	-0.183368	L	Replication
			-75	-0.144937	L	Replication
			-100	0.0844794	L	Replication
			-87.5	0.114921	L	Replication
			-75	0.021183	L	Replication
			-100	-0.335027	L	Replication
			-100	-0.142137	L	Replication
			-62.5	-0.167239	L	Replication
			-100	0.0185829	L	Replication
			-62.5	-0.0464748	L	Replication
			-100	0.00366067	L	Replication
			-100	0.0909878	L	Replication
			-100	-0.0216245	L	Replication
			-75	-0.0469785	L	Replication
			-100	0.145776	L	Replication
			-100	-0.244587	L	Replication
			-75	-0.154247	L	Replication
			-75	-0.0669846	L	Replication
			-100	0.00724194	L	Replication
			-87.5	-0.104128	L	Replication
			-87.5	-0.0433379	L	Replication
			-100	-0.101648	L	Replication
			-100	0.0697218	L	Replication
			-75	0.087428	L	Replication
			-100	-0.0423715	L	Replication
			-75	0.00872352	L	Replication
			-100	-0.00588814	L	Replication
			-100	-0.153946	L	Replication
			-87.5	0.0688923	L	Replication
			-100	-0.0297919	L	Replication
			-62.5	-0.0779154	L	Replication
			-62.5	-0.148379	L	Replication
			-100	-0.0210726	L	Replication
			-75	0.0712308	L	Replication
			-75	-0.0626913	L	Replication
			-62.5	-0.0272699	L	Replication
			-100	-0.179366	L	Replication
			-100	-0.0374625	L	Replication
			-62.5	-0.0719795	L	Replication
			-100	-0.116339	L	Replication
			-75	0.261623	L	Replication
			-100	-0.157107	L	Replication
			-87.5	0.202434	L	Replication
			-62.5	-0.129863	L	Replication
			-87.5	0.0778231	L	Replication
			-100	-0.23817	L	Replication
			-62.5	-0.139637	L	Replication
			-100	-0.320489	L	Replication
			-75	0.0948918	L	Replication
			-100	-0.137107	L	Replication
			-62.5	-0.122986	L	Replication
			-100	0.196355	L	Replication
			-62.5	0.0159007	L	Replication
			-100	-0.20794	L	Replication
			-100	-0.0372565	L	Replication
			-75	-0.0654132	L	Replication
			-100	-0.117983	L	Replication
			-100	-0.0947329	L	Replication
			-100	0.126301	L	Replication
			-75	-0.303671	L	Replication
			-62.5	0.0350434	L	Replication
			-75	-0.00176173	L	Replication
			-100	0.00953244	L	Replication
			-75	0.190107	L	Replication
			-62.5	0.198981	L	Replication
			-100	-0.0297881	L	Replication
			-75	0.0155517	L	Replication
			-100	-0.202648	L	Replication
			-75	-0.081859	L	Replication
			-75	0.10915	L	Replication
			-100	0.0049839	L	Replication
			-100	0.0307016	L	Replication
			-100	-0.00653597	L	Replication
			-100	-0.20131	L	Replication
			-100	-0.011692	L	Replication
			-87.5	-0.069429	L	Replication
			-100	0.0395907	L	Replication
			-87.5	0.152124	L	Replication
			-75	0.0533934	L	Replication
			-100	-0.158688	L	Replication
			-100	0.0024727	L	Replication
			-75	-0.027855	L	Replication
			-75	-0.0352532	L	Replication
			-100	-0.0405798	L	Replication
			-100	-0.0956809	L	Replication
			-100	0.134049	L	Replication
			-75	-0.0782533	L	Replication
			-62.5	0.0764563	L	Replication
			-100	0.0364213	L	Replication
			-100	0.102387	L	Replication
			-100	-0.0685287	L	Replication
			-87.5	-0.115851	L	Replication
			-100	0.19385	L	Replication
			-75	-0.0647542	L	Replication
			-100	-0.0420871	L	Replication
			-75	0.0531136	L	Replication
			-75	-0.100809	L	Replication
			-100	-0.059669	L	Replication
			-62.5	0.195757	L	Replication
			-100	-0.0536606	L	Replication
			-100	-0.414281	L	Replication
			-100	-0.0105399	L	Replication
			-100	0.0139123	L	Replication
			-100	-0.0699719	L	Replication
			-100	0.292737	L	Replication
			-100	-0.0872451	L	Replication
			-87.5	-0.133183	L	Replication
			-50	-0.248004	M	Discovery
			0	-0.0487906	M	Discovery
			-50	0.140032	M	Discovery
			37.5	-0.136665	M	Discovery
			0	-0.030357	M	Discovery
			-50	-0.189	M	Discovery
			25	-0.0549006	M	Discovery
			50	0.063307	M	Discovery
			50	-0.0751858	M	Discovery
			-50	0.0485758	M	Discovery
			50	-0.0261227	M	Discovery
			-37.5	0.00571918	M	Discovery
			50	-0.187323	M	Discovery
			0	0.0348676	M	Discovery
			37.5	0.218549	M	Discovery
			50	0.211764	M	Discovery
			25	-0.00549851	M	Discovery
			50	0.0778069	M	Discovery
			50	0.0831285	M	Discovery
			-50	-0.10563	M	Discovery
			50	0.116713	M	Discovery
			25	0.00354482	M	Discovery
			12.5	-0.0164978	M	Discovery
			37.5	0.127939	M	Discovery
			50	0.105265	M	Discovery
			50	-0.0372502	M	Discovery
			50	-0.103194	M	Discovery
			25	-0.117156	M	Discovery
			50	0.0223429	M	Discovery
			-50	0.125439	M	Discovery
			25	0.0196102	M	Discovery
			0	-0.225787	M	Discovery
			37.5	-0.230717	M	Discovery
			50	-0.139102	M	Discovery
			-37.5	0.0203488	M	Discovery
			-25	-0.0438699	M	Discovery
			25	0.0204582	M	Discovery
			25	-0.00452189	M	Discovery
			50	0.087315	M	Discovery
			25	0.0829921	M	Discovery
			-50	-0.021867	M	Discovery
			37.5	-0.0536831	M	Discovery
			50	0.104851	M	Discovery
			50	0.0666109	M	Discovery
			37.5	0.00711721	M	Discovery
			-37.5	-0.0269575	M	Discovery
			-12.5	-6.40276e-05	M	Discovery
			0	-0.116874	M	Discovery
			50	-0.0831328	M	Discovery
			50	0.127988	M	Discovery
			-12.5	0.217951	M	Discovery
			50	-0.0774884	M	Discovery
			50	-0.0362894	M	Discovery
			50	-0.0484663	M	Discovery
			25	0.0823257	M	Discovery
			50	0.101847	M	Discovery
			12.5	0.0833046	M	Discovery
			50	-0.00477507	M	Discovery
			50	0.00789251	M	Discovery
			50	-0.0261536	M	Discovery
			50	0.112006	M	Discovery
			-50	-0.100297	M	Discovery
			50	0.0400566	M	Discovery
			25	-0.0571722	M	Discovery
			25	-0.109945	M	Discovery
			50	-0.0629315	M	Discovery
			50	-0.0906668	M	Discovery
			37.5	-0.00463219	M	Discovery
			37.5	-0.0818746	M	Discovery
			50	-0.0510547	M	Discovery
			-37.5	0.00542531	M	Discovery
			12.5	0.0562286	M	Discovery
			50	0.121587	M	Discovery
			50	-0.0440566	M	Discovery
			12.5	0.207772	M	Discovery
			12.5	0.0930858	M	Discovery
			-37.5	-0.0103705	M	Discovery
			-50	-0.164977	M	Discovery
			50	0.0249815	M	Discovery
			25	-0.0119398	M	Discovery
			-50	-0.0891321	M	Discovery
			-50	0.197923	M	Discovery
			-25	0.0817993	M	Discovery
			50	0.0172436	M	Discovery
			50	0.0555165	M	Discovery
			50	0.227921	M	Discovery
			37.5	-0.00950853	M	Discovery
			37.5	0.127634	M	Discovery
			50	-0.0051772	M	Discovery
			-50	0.0433584	M	Discovery
			37.5	0.0413913	M	Discovery
			37.5	0.0383385	M	Discovery
			-50	0.0365319	M	Discovery
			50	0.115061	M	Discovery
			37.5	-0.135246	M	Discovery
			50	0.204406	M	Discovery
			50	0.0853272	M	Discovery
			12.5	-0.0503084	M	Discovery
			-37.5	-0.02084	M	Discovery
			-50	-0.0889654	M	Discovery
			12.5	0.0298385	M	Discovery
			37.5	0.125846	M	Discovery
			25	-0.178699	M	Discovery
			12.5	0.0151956	M	Discovery
			-50	0.0883776	M	Discovery
			37.5	0.106793	M	Discovery
			0	0.0969884	M	Discovery
			-25	0.0129465	M	Discovery
			-12.5	0.1837	M	Discovery
			50	0.188118	M	Discovery
			25	0.260364	M	Discovery
			50	-0.0101689	M	Discovery
			50	0.149494	M	Discovery
			-25	-0.197661	M	Discovery
			50	0.00184556	M	Discovery
			37.5	0.00265707	M	Discovery
			50	-0.0628504	M	Discovery
			25	0.141697	M	Discovery
			37.5	-0.0145521	M	Discovery
			0	0.253848	M	Discovery
			25	0.243389	M	Discovery
			50	0.0384763	M	Discovery
			0	0.0157809	M	Discovery
			-37.5	0.0560777	M	Discovery
			-50	-0.0790771	M	Discovery
			12.5	-0.262948	M	Discovery
			25	-0.0832989	M	Discovery
			-50	0.0683028	M	Discovery
			50	0.134328	M	Discovery
			-50	0.0058171	M	Discovery
			-50	-0.00471425	M	Discovery
			25	0.123621	M	Discovery
			-50	-0.228514	M	Discovery
			-50	-0.0774858	M	Discovery
			0	0.0561922	M	Discovery
			37.5	-0.1195	M	Discovery
			37.5	-0.0513252	M	Discovery
			25	-0.0833847	M	Discovery
			37.5	0.0477581	M	Discovery
			37.5	0.119028	M	Discovery
			50	0.117006	M	Discovery
			-50	-0.0140905	M	Discovery
			-50	-0.202954	M	Discovery
			50	0.0879516	M	Discovery
			0	NA	M	Discovery
			37.5	0.00432331	M	Discovery
			25	-0.0882065	M	Discovery
			50	0.112505	M	Discovery
			50	-0.00178418	M	Discovery
			50	0.046369	M	Discovery
			37.5	-0.0841678	M	Discovery
			25	0.088287	M	Discovery
			0	-0.0561795	M	Discovery
			25	-0.0349297	M	Discovery
			25	-0.0390724	M	Discovery
			0	-0.0352995	M	Discovery
			-50	-0.0435587	M	Discovery
			50	0.00864061	M	Discovery
			0	0.0247676	M	Discovery
			37.5	0.148149	M	Discovery
			50	-0.0745149	M	Discovery
			25	-0.0121885	M	Discovery
			50	0.0552873	M	Discovery
			37.5	0.0170756	M	Discovery
			0	-0.0955215	M	Discovery
			0	0.20259	M	Discovery
			50	0.0965432	M	Discovery
			50	0.0211866	M	Discovery
			50	0.0687743	M	Discovery
			25	0.137862	M	Discovery
			50	0.0286251	M	Discovery
			-12.5	0.152125	M	Discovery
			25	0.0560127	M	Discovery
			-50	-0.00694672	M	Discovery
			50	-0.108794	M	Discovery
			0	-0.126546	M	Discovery
			37.5	0.230806	M	Discovery
			50	0.0997676	M	Discovery
			-25	0.126312	M	Discovery
			0	-0.039819	M	Discovery
			50	-0.0783577	M	Discovery
			50	-0.0974305	M	Discovery
			37.5	-0.04952	M	Discovery
			50	-0.0706931	M	Discovery
			-37.5	0.00828976	M	Discovery
			-50	-0.192114	M	Discovery
			12.5	-0.0649294	M	Discovery
			-12.5	0.104268	M	Discovery
			37.5	0.184078	M	Discovery
			-25	-0.0921678	M	Discovery
			25	-0.0596967	M	Discovery
			25	0.0406459	M	Discovery
			-50	-0.0109772	M	Discovery
			37.5	-0.0731851	M	Discovery
			-50	-0.126849	M	Discovery
			-50	-0.135158	M	Discovery
			-50	-0.0257954	M	Discovery
			37.5	0.18979	M	Discovery
			-50	-0.136428	M	Discovery
			25	0.135315	M	Discovery
			-25	-0.0740717	M	Discovery
			50	-0.192085	M	Discovery
			50	0.290776	M	Discovery
			12.5	0.021085	M	Discovery
			0	0.0745694	M	Discovery
			-50	-0.25228	M	Discovery
			-25	-0.00561697	M	Discovery
			-12.5	-0.305152	M	Discovery
			-50	-0.0539862	M	Discovery
			50	-0.0564693	M	Discovery
			50	-0.183439	M	Discovery
			-50	-0.0708912	M	Discovery
			-12.5	0.0608112	M	Discovery
			-37.5	0.12793	M	Discovery
			12.5	0.0151808	M	Discovery
			50	-0.126312	M	Discovery
			-50	-0.0455914	M	Discovery
			37.5	0.124035	M	Discovery
			0	0.0771276	M	Discovery
			25	-0.00917578	M	Discovery
			25	-0.151952	M	Discovery
			50	-0.00961582	M	Discovery
			-25	0.188313	M	Discovery
			50	-0.141323	M	Discovery
			-12.5	-0.13178	M	Discovery
			50	0.0559168	M	Discovery
			-25	-0.0244045	M	Discovery
			50	0.0126775	M	Discovery
			-25	0.0963913	M	Discovery
			NA	0.042163	M	Discovery
			37.5	0.0843091	M	Discovery
			-25	0.112657	M	Discovery
			-12.5	0.0448804	M	Discovery
			50	0.1784	M	Discovery
			-25	-0.0924978	M	Discovery
			-12.5	0.0694528	M	Discovery
			-50	-0.117943	M	Discovery
			50	0.0766746	M	Discovery
			50	0.0385496	M	Discovery
			37.5	-0.00866137	M	Discovery
			0	-0.0417004	M	Discovery
			-50	-0.171554	M	Discovery
			-50	-0.111613	M	Discovery
			50	0.189053	M	Discovery
			50	-0.0858966	M	Discovery
			-50	-0.0656962	M	Discovery
			-50	-0.0438624	M	Discovery
			50	0.00974806	M	Discovery
			0	0.128026	M	Discovery
			37.5	0.126995	M	Discovery
			-25	-0.275579	M	Discovery
			-50	-0.226676	M	Discovery
			25	0.179514	M	Discovery
			12.5	0.466763	M	Discovery
			50	-0.0323107	M	Discovery
			50	0.0103587	M	Discovery
			25	0.0398862	M	Discovery
			50	0.0277075	M	Discovery
			-50	-0.0520723	M	Discovery
			-12.5	-0.000912233	M	Discovery
			12.5	-0.00350348	M	Discovery
			37.5	-0.191286	M	Discovery
			-50	0.0372585	M	Discovery
			50	-0.0192528	M	Discovery
			37.5	-0.0278314	M	Discovery
			50	-0.0158787	M	Discovery
			50	0.027743	M	Discovery
			25	0.0717564	M	Discovery
			-50	-0.0220882	M	Discovery
			37.5	-0.0544928	M	Discovery
			50	-0.0572313	M	Discovery
			37.5	0.0397176	M	Discovery
			-50	-0.0925316	M	Discovery
			50	-0.045455	M	Discovery
			-37.5	-0.134958	M	Discovery
			50	0.0356522	M	Discovery
			25	0.112055	M	Discovery
			50	-0.14117	M	Discovery
			-12.5	0.0485328	M	Discovery
			37.5	0.040296	M	Discovery
			50	0.192988	M	Discovery
			-25	-0.007034	M	Discovery
			37.5	-0.0988532	M	Discovery
			25	0.222952	M	Discovery
			0	0.0463799	M	Discovery
			0	0.181877	M	Discovery
			-50	-0.060564	M	Discovery
			-50	-0.112801	M	Discovery
			12.5	0.0959732	M	Discovery
			50	-0.0930036	M	Discovery
			-25	0.14571	M	Discovery
			-25	-0.111001	M	Discovery
			37.5	0.0194149	M	Discovery
			50	0.0817527	M	Discovery
			50	0.0353002	M	Discovery
			50	0.0733724	M	Discovery
			-50	0.0339629	M	Discovery
			50	0.246525	M	Discovery
			37.5	0.0826455	M	Discovery
			37.5	0.251201	M	Discovery
			37.5	-0.0818678	M	Discovery
			37.5	0.167551	M	Discovery
			25	0.0254759	M	Discovery
			50	0.18438	M	Replication
			-50	-0.0841057	M	Replication
			-50	-0.0217334	M	Replication
			-50	-0.1111	M	Replication
			0	-0.0394067	M	Replication
			50	-0.0661153	M	Replication
			50	0.024672	M	Replication
			50	-0.0055346	M	Replication
			12.5	-0.165582	M	Replication
			50	-0.0320075	M	Replication
			37.5	0.0420689	M	Replication
			37.5	-0.0578733	M	Replication
			0	-0.0133635	M	Replication
			-37.5	-0.00197946	M	Replication
			50	-0.0284592	M	Replication
			12.5	0.101517	M	Replication
			-50	0.0350477	M	Replication
			50	-0.0100477	M	Replication
			-50	-0.0543753	M	Replication
			-50	-0.0947291	M	Replication
			37.5	0.0843351	M	Replication
			50	-0.152437	M	Replication
			50	0.029447	M	Replication
			12.5	0.14216	M	Replication
			50	0.0511736	M	Replication
			37.5	-0.0470046	M	Replication
			50	-0.00552045	M	Replication
			37.5	-0.0196576	M	Replication
			50	0.108594	M	Replication
			-50	-0.0856802	M	Replication
			50	0.0367045	M	Replication
			37.5	-0.037531	M	Replication
			25	-0.0377288	M	Replication
			-50	-0.0850198	M	Replication
			50	0.0656095	M	Replication
			50	0.00476311	M	Replication
			25	0.016412	M	Replication
			0	-0.0418883	M	Replication
			50	-0.093231	M	Replication
			-50	-0.204339	M	Replication
			25	0.0146379	M	Replication
			37.5	0.0148505	M	Replication
			25	-0.0614971	M	Replication
			-25	-0.110968	M	Replication
			50	0.0148453	M	Replication
			0	0.155797	M	Replication
			-50	0.042219	M	Replication
			-50	-0.0372171	M	Replication
			50	0.122478	M	Replication
			-50	-0.119994	M	Replication
			25	0.0901222	M	Replication
			37.5	-0.0820777	M	Replication
			-50	-0.208929	M	Replication
			0	-0.0642534	M	Replication
			-12.5	0.03572	M	Replication
			-50	-0.0408301	M	Replication
			-50	0.0505523	M	Replication
			0	0.119838	M	Replication
			12.5	1.88081288733527e-05	M	Replication
			50	-0.119996	M	Replication
			-12.5	0.0519021	M	Replication
			-50	-0.0351624	M	Replication
			50	0.031412	M	Replication
			12.5	-0.04165	M	Replication
			50	0.0756782	M	Replication
			50	0.000629625	M	Replication
			50	0.0457239	M	Replication
			50	0.044448	M	Replication
			50	-0.135092	M	Replication
			-37.5	-0.378179	M	Replication
			50	0.00757474	M	Replication
			-50	-0.0558344	M	Replication
			12.5	0.117529	M	Replication
			-37.5	-0.085839	M	Replication
			50	-0.0227157	M	Replication
			-50	0.0581957	M	Replication
			25	0.0189151	M	Replication
			0	-0.068742	M	Replication
			50	0.0154976	M	Replication
			-50	0.0659132	M	Replication
			-25	-0.104846	M	Replication
			50	0.0703923	M	Replication
			25	0.080058	M	Replication
			25	-0.143719	M	Replication
			-25	0.0855734	M	Replication
			-50	-0.00860788	M	Replication
			50	0.102437	M	Replication
			50	0.0409597	M	Replication
			0	0.0267183	M	Replication
			25	-0.0161105	M	Replication
			37.5	0.00618162	M	Replication
			37.5	0.150434	M	Replication
			50	-0.0140539	M	Replication
			-50	-0.0738997	M	Replication
			50	-0.237516	M	Replication
			25	-0.0947674	M	Replication
			25	0.121201	M	Replication
			50	0.125499	M	Replication
			50	0.180403	M	Replication
			-12.5	-0.0595825	M	Replication
			-50	-0.0786018	M	Replication
			37.5	-0.176984	M	Replication
			50	-0.0446325	M	Replication
			37.5	0.118966	M	Replication
			37.5	0.124803	M	Replication
			37.5	0.132902	M	Replication
			50	0.0086873	M	Replication
			50	-0.0131923	M	Replication
			25	-0.0984159	M	Replication
			-50	0.0146975	M	Replication
			25	-0.065397	M	Replication
			-37.5	-0.16376	M	Replication
			0	-0.0341816	M	Replication
			-25	0.200392	M	Replication
			50	-0.126857	M	Replication
			0	0.0693073	M	Replication
			25	0.0251771	M	Replication
			-50	-0.0618422	M	Replication
			25	-0.264736	M	Replication
			37.5	0.0968228	M	Replication
			50	0.0303749	M	Replication
			37.5	0.0233171	M	Replication
			50	0.169143	M	Replication
			0	-0.110571	M	Replication
			37.5	0.148191	M	Replication
			50	0.135056	M	Replication
			50	-0.0142154	M	Replication
			-12.5	0.0450759	M	Replication
			-25	0.106336	M	Replication
			50	0.0594722	M	Replication
			50	0.139432	M	Replication
			50	-0.0773944	M	Replication
			50	-0.0969869	M	Replication
			-50	-0.0476151	M	Replication
			12.5	0.104708	M	Replication
			50	-0.0103786	M	Replication
			50	0.00355195	M	Replication
			50	0.0663335	M	Replication
			37.5	0.230717	M	Replication
			-37.5	-0.0753275	M	Replication
			50	0.107891	M	Replication
			0	-0.358426	M	Replication
			50	0.111029	M	Replication
			50	-0.00317545	M	Replication
			50	0.0125247	M	Replication
			12.5	-0.0504675	M	Replication
			50	-0.0775212	M	Replication
			-12.5	-0.249946	M	Replication
			50	0.011905	M	Replication
			50	-0.0540199	M	Replication
			37.5	0.107033	M	Replication
			50	0.294776	M	Replication
			50	-0.00350532	M	Replication
			50	0.240683	M	Replication
			50	0.0311014	M	Replication
			-25	-0.181271	M	Replication
			-50	-0.000567196	M	Replication
			-37.5	-0.0805795	M	Replication
			50	0.24637	M	Replication
			25	0.00980773	M	Replication
			37.5	0.29017	M	Replication
			-25	0.0400581	M	Replication
			50	0.132414	M	Replication
			50	0.0242039	M	Replication
			37.5	0.043059	M	Replication
			50	-0.0270185	M	Replication
			50	0.0937885	M	Replication
			50	0.182306	M	Replication
			25	0.107997	M	Replication
			37.5	-0.150279	M	Replication
			-12.5	-0.0100579	M	Replication
			50	-0.0232574	M	Replication
			-25	0.17569	M	Replication
			0	0.108867	M	Replication
			50	0.0852628	M	Replication
			-50	-0.193143	M	Replication
			50	0.0881985	M	Replication
			-50	0.0706491	M	Replication
			-50	0.107059	M	Replication
			-50	0.0139793	M	Replication
			50	-0.0354717	M	Replication
			25	-0.0820606	M	Replication
			37.5	0.110616	M	Replication
			37.5	0.0359057	M	Replication
			-50	0.0575659	M	Replication
			37.5	-0.0578997	M	Replication
			25	-0.022828	M	Replication
			37.5	0.033271	M	Replication
			-12.5	-0.00180343	M	Replication
			50	-0.106836	M	Replication
			50	-0.0736758	M	Replication
			50	0.116944	M	Replication
			25	-0.021199	M	Replication
			50	-0.146189	M	Replication
			50	-0.0108662	M	Replication
			25	0.0386655	M	Replication
			50	-0.0908455	M	Replication
			50	0.00784084	M	Replication
			12.5	0.172711	M	Replication
			50	-0.0764843	M	Replication
			50	-0.105723	M	Replication
			50	0.0282832	M	Replication
			50	0.234805	M	Replication
			37.5	0.0533704	M	Replication
			50	-0.09057	M	Replication
			50	0.13534	M	Replication
			0	0.084086	M	Replication
			-37.5	-0.117148	M	Replication
			50	0.201542	M	Replication
			50	0.0337676	M	Replication
			50	-0.135563	M	Replication
			50	-0.137489	M	Replication
			25	0.021762	M	Replication
			0	-0.314901	M	Replication
			50	0.0322338	M	Replication
			25	0.289513	M	Replication
			50	0.267411	M	Replication
			-50	0.0658318	M	Replication
			-50	-0.0671282	M	Replication
			50	-0.106306	M	Replication
			-50	0.0889692	M	Replication
			50	0.0891928	M	Replication
			37.5	0.133266	M	Replication
			0	0.0243125	M	Replication
			37.5	0.00505227	M	Replication
			50	-0.0239863	M	Replication
			50	-0.0939856	M	Replication
			50	0.0581762	M	Replication
			-25	-0.0266315	M	Replication
			50	-0.0927866	M	Replication
			50	0.105769	M	Replication
			0	-0.0419804	M	Replication
			37.5	0.109074	M	Replication
			37.5	0.0496576	M	Replication
			-50	0.0699261	M	Replication
			-50	-0.0146866	M	Replication
			50	-0.179279	M	Replication
			50	-0.0600799	M	Replication
			-50	-0.00288466	M	Replication
			37.5	-0.0413684	M	Replication
			50	0.00513538	M	Replication
			25	-0.019297	M	Replication
			-50	-0.0383888	M	Replication
			37.5	0.0181952	M	Replication
			50	0.083537	M	Replication
			12.5	0.251706	M	Replication
			0	0.111835	M	Replication
			50	0.107363	M	Replication
			50	0.0285854	M	Replication
			37.5	-0.0408139	M	Replication
			50	0.0207036	M	Replication
			25	-0.0637108	M	Replication
			-12.5	-0.0167264	M	Replication
			-50	-0.101636	M	Replication
			-25	-0.0556083	M	Replication
			-50	-0.032546	M	Replication
			37.5	-0.010542	M	Replication
			50	0.109023	M	Replication
			50	-0.0774156	M	Replication
			50	-0.145567	M	Replication
			0	0.196874	M	Replication
			-37.5	-0.102222	M	Replication
			37.5	0.0218999	M	Replication
			12.5	0.0220202	M	Replication
			37.5	-0.000131724	M	Replication
			50	0.110702	M	Replication
			37.5	0.306453	M	Replication
			12.5	-0.0580204	M	Replication
			37.5	0.0639062	M	Replication
			50	0.0737644	M	Replication
			50	0.0943152	M	Replication
			25	0.00975188	M	Replication
			50	-0.0269024	M	Replication
			50	-0.0523969	M	Replication
			50	0.0861121	M	Replication
			37.5	0.0202262	M	Replication
			50	0.0797047	M	Replication
			50	0.142542	M	Replication
			-37.5	-0.170829	M	Replication
			-12.5	-0.192495	M	Replication
			25	0.175263	M	Replication
			0	0.155366	M	Replication
			50	0.0573548	M	Replication
			50	0.0161407	M	Replication
			12.5	-0.00991147	M	Replication
			50	0.0413617	M	Replication
			37.5	-0.00311197	M	Replication
			0	-0.0338734	M	Replication
			50	0.0353162	M	Replication
			50	-0.129685	M	Replication
			-50	-0.123686	M	Replication
			37.5	0.0141163	M	Replication
			50	0.193027	M	Replication
			-50	0.0112702	M	Replication
			25	0.0073182	M	Replication
			-50	0.0309925	M	Replication
			0	-0.0325891	M	Replication

## Sheet: Fig3cd_densityplots
Fig3cd_densityplots			hand	HandednessIndex.Intra.hemispheric	HandednessIndex.Inter.hemispheric
			R	0.0742937	0.462098
			R	-0.0863039	-0.500608
			R	-0.0368625	0.32262
			R	-0.238145	-1
			R	0.0187817	-1
			R	0.116678	0.1466
			R	0.0640312	NA
			R	NA	NA
			R	0.0113895	-0.0405009
			R	0.162271	0.0431781
			R	0.1165	0.484562
			R	-0.107538	-0.498424
			R	0.0309191	0.587067
			R	0.0670344	-0.0323371
			R	0.110511	-0.280015
			R	-0.136318	-0.20873
			R	0.019426	-0.347993
			R	0.0812969	-0.0636947
			R	-0.23609	-0.656337
			R	0.230061	0.231025
			R	-0.0201237	-0.297985
			R	-0.0897241	-0.305794
			R	0.0636967	NA
			R	-0.0819184	0.0879125
			R	-0.0575117	0.168909
			R	-0.0364981	0.0410457
			R	0.165243	-0.0733948
			R	0.156237	-0.493874
			R	-0.100407	-0.573389
			R	0.0214759	NA
			R	0.218208	0.18318
			R	0.184486	-0.080673
			R	0.212782	-0.0733951
			R	0.0400551	-0.143205
			R	0.279151	-0.20426
			R	0.138679	0.186942
			R	0.0357533	-0.0771901
			R	-0.0925018	-0.169854
			R	0.0817835	NA
			R	0.0816624	0.292004
			R	-0.0107821	-0.482761
			R	-0.0809329	0.103647
			R	-0.0305859	-1
			R	0.00352002	0.676102
			R	-0.0727865	0.53416
			R	0.0874203	-0.584839
			R	0.098499	-0.362659
			R	0.211919	0.128492
			R	0.0399205	-0.33938
			R	0.231037	-1
			R	0.0618776	0.209845
			R	-0.172415	-0.154058
			R	-0.0400344	-0.244809
			R	0.0106974	-0.787077
			R	0.205168	0.031558
			R	-0.04376	-0.222263
			R	-0.176765	NA
			R	-0.194617	-0.81004
			R	-0.0869119	-0.167412
			R	0.0595391	-1
			R	-0.0794022	-0.423718
			R	0.0290015	-0.382386
			R	0.214079	0.510466
			R	-0.194192	0.591818
			R	-0.0567655	0.197965
			R	0.00730144	-0.0863143
			R	-0.156027	-0.0287202
			R	-0.0438216	-0.0371211
			R	0.0190816	-0.103663
			R	0.14615	0.389255
			R	0.0741634	-0.793571
			R	-0.0692961	-0.725694
			R	0.133892	-0.218487
			R	0.0726761	-0.0850932
			R	0.10002	-0.305364
			R	0.0704135	0.146118
			R	0.0715124	-0.349896
			R	0.0558361	0.121531
			R	-0.0581137	-0.315797
			R	0.0544399	-0.0108124
			R	0.106196	-0.0598408
			R	-0.0605244	0.0742659
			R	-0.0587606	0.179908
			R	-0.0204759	0.231509
			R	-0.0172272	-0.761273
			R	0.132529	0.299811
			R	0.0139534	1
			R	0.121046	-0.0843813
			R	-0.0922298	-0.254888
			R	NA	NA
			R	-0.016292	-0.506946
			R	0.0301526	-0.775039
			R	NA	NA
			R	0.280171	-0.436379
			R	0.0185662	-0.0733936
			R	0.0142843	-0.44754
			R	0.0579418	0.11795
			R	-0.0301371	0.0134533
			R	NA	NA
			R	-0.149612	-0.860391
			R	0.0500545	0.598522
			R	0.0046138	-0.0887551
			R	0.143931	-0.22812
			R	0.229299	0.356997
			R	0.0245277	-0.291997
			R	0.206887	0.0637517
			R	-0.118458	1
			R	-0.0947394	-0.21247
			R	-0.10865	0.0641816
			R	0.0471317	0.31461
			R	0.135048	-0.136987
			R	-0.0248407	-0.162163
			R	-0.230295	-0.0705735
			R	0.00115694	-0.289845
			R	0.13095	0.12628
			R	0.0504516	-0.424847
			R	-0.0817403	-0.562676
			R	0.130171	0.0477571
			R	0.0307834	1
			R	0.00305639	-0.337376
			R	0.17498	-0.0863415
			R	-0.000275167	0.00416493
			R	0.0979636	-1
			R	-0.0296149	0.397563
			R	0.0196973	-0.380757
			R	-0.0123264	0.184581
			R	-0.0258544	0.133654
			R	-0.0239632	0.0786806
			R	-0.162566	-0.441122
			R	-0.00575828	-0.233515
			R	-0.172193	-0.0623237
			R	-0.100076	0.11644
			R	0.231377	-0.482307
			R	0.291583	0.2564
			R	0.113572	NA
			R	0.0497885	0.0238004
			R	-0.0808448	-0.431904
			R	0.00623708	0.292642
			R	-0.121235	-0.943535
			R	0.0223557	-0.526365
			R	-0.0425939	-0.282201
			R	-0.158879	-0.219024
			R	0.213725	-0.14428
			R	0.00205958	-0.536043
			R	NA	NA
			R	0.238429	-0.0473981
			R	0.100337	-0.0715023
			R	0.148712	NA
			R	0.0813596	-0.236623
			R	-0.133947	-0.214869
			R	0.0600448	-0.346153
			R	-2.40916e-05	0.111844
			R	0.131459	-1
			R	0.191419	NA
			R	-0.00391852	-0.296528
			R	-0.0545042	-0.0273691
			R	0.0370171	NA
			R	-0.0109942	0.127719
			R	0.213489	-0.187654
			R	0.0885894	0.10117
			R	0.29569	0.328345
			R	-0.00659056	1
			R	0.0499702	-0.510612
			R	0.0349569	-0.361527
			R	-0.127484	-0.0351715
			R	0.132833	-0.0733955
			R	-0.00228579	0.183363
			R	-0.0496165	0.326491
			R	0.136522	1
			R	0.085583	-0.290289
			R	-0.00421367	-0.0733929
			R	0.0685966	-0.0146338
			R	0.0491945	0.186509
			R	NA	NA
			R	0.245486	-0.127306
			R	0.0820571	0.223577
			R	0.147112	0.27179
			R	0.111792	NA
			R	0.00200134	0.101937
			R	0.158346	0.0376721
			R	-0.0968508	-1
			R	0.0140095	-0.812401
			R	-0.050385	-0.408191
			R	-0.0966668	0.00536417
			R	NA	NA
			R	0.0661861	0.0291115
			R	-0.138206	-0.0387642
			R	0.0930462	-0.386682
			R	0.158202	-0.408712
			R	0.00968713	-0.0503255
			R	0.0963453	-0.397015
			R	-0.0225041	0.0522613
			R	-0.127024	-0.144876
			R	-0.0659103	-0.146758
			R	-0.0507357	NA
			R	0.125783	-0.422317
			R	0.0460727	-0.351782
			R	-0.0520765	0.00345853
			R	-0.182166	-0.424728
			R	0.0209343	-0.542042
			R	0.14838	-0.0529878
			R	-0.0110367	-0.0513489
			R	0.139005	-0.0268343
			R	-0.0862176	-0.728191
			R	0.0704327	NA
			R	0.087529	-0.319558
			R	-0.003742	-0.6822
			R	-0.105678	-0.134078
			R	-0.0900085	1
			R	-0.126433	-1
			R	-0.0653948	-0.199594
			R	0.184692	0.0309639
			R	0.281536	-0.0242623
			R	-0.062482	-0.0103502
			R	0.143991	-0.478069
			R	-0.0513283	-0.358162
			R	-0.0668362	0.0804771
			R	NA	NA
			R	0.000792975	-0.0574182
			R	0.0316937	-0.437585
			R	0.0652776	-0.0658548
			R	0.0699348	0.0174618
			R	-0.0556156	-0.168665
			R	0.299408	0.420867
			R	-0.00195729	0.419475
			R	0.143784	-0.128849
			R	0.103704	-0.112325
			R	0.0458807	0.271759
			R	-0.281566	0.164474
			R	-0.0355169	0.779313
			R	0.197867	-0.63229
			R	0.217851	-0.0747614
			R	NA	NA
			R	0.10725	-0.220192
			R	0.0105152	-0.0204791
			R	-0.152977	-0.0130667
			R	0.00172631	-0.631779
			R	0.153514	0.0168936
			R	0.00458338	0.295212
			R	0.158036	1
			R	-0.0434473	-0.42337
			R	-0.0490544	-0.41541
			R	0.0565197	0.316396
			R	0.0282871	-0.109844
			R	0.0613959	-0.0484407
			R	0.105225	0.0571902
			R	0.0566746	-0.423239
			R	-0.112201	-0.47542
			R	NA	NA
			R	0.0443421	0.121632
			R	-0.101626	0.343463
			R	0.303288	0.0598376
			R	-0.110482	-0.578619
			R	0.00299987	NA
			R	-0.0988388	0.487872
			R	-0.154216	-0.0274233
			R	0.157338	-0.0798519
			R	0.13673	-0.0733947
			R	0.016844	0.0675933
			R	-0.0360957	0.0185001
			R	-0.13337	-0.22642
			R	0.0430119	0.246914
			R	0.0866266	-1
			R	-0.0251538	-0.0883114
			R	0.0258725	-0.556152
			R	0.0216463	-0.0952384
			R	0.0125344	-0.196126
			R	0.00963901	-0.0733947
			R	-0.0267293	0.868954
			R	-0.0169372	-0.267717
			R	-0.0239584	-0.073394
			R	0.0305964	-0.672176
			R	-0.0116764	0.899192
			R	0.108349	-0.202598
			R	NA	NA
			R	-0.0111926	-0.0371531
			R	0.090305	0.10271
			R	0.176186	0.751635
			R	-0.0150294	-0.561553
			R	0.0889361	-0.0733937
			R	-0.0616235	-0.0733946
			R	0.0711893	-0.319762
			R	-0.119255	-0.238792
			R	-0.0732417	-1
			R	-0.101902	0.08366
			R	0.0928043	-0.4529
			R	0.116095	-0.0733937
			R	0.233533	-0.386904
			R	-0.157292	-0.109868
			R	0.1873	-0.434115
			R	0.133153	NA
			R	0.0619705	-0.0672851
			R	0.218237	0.136947
			R	-0.0316664	-0.159037
			R	0.107952	1
			R	0.0184528	0.00545894
			R	0.105909	-0.49447
			R	0.229908	-0.110079
			R	NA	NA
			R	0.111517	-0.503365
			R	0.230655	-0.164166
			R	0.266029	-0.514947
			R	NA	NA
			R	0.111368	0.194765
			R	-0.0629706	-0.392643
			R	0.0478514	-0.611867
			R	NA	NA
			R	0.259366	-1
			R	NA	NA
			R	0.170969	NA
			R	0.0602346	-0.31241
			R	-0.148222	0.201022
			R	0.0857098	0.101295
			R	0.034348	0.286066
			R	-0.104017	-0.21082
			R	-0.0441601	0.340423
			R	-0.0616324	0.0255127
			R	-0.0519325	-0.0728042
			R	NA	NA
			R	0.124522	0.30849
			R	-0.107338	-0.269438
			R	0.306127	-0.0231449
			R	0.0405826	-0.64499
			R	0.0367622	0.291049
			R	-0.0361405	0.151036
			R	0.0793665	-0.380704
			R	0.123091	0.0440532
			R	0.0933841	-0.31195
			R	-0.038246	-0.465496
			R	0.011406	-0.774921
			R	0.0851276	NA
			R	0.24884	-0.0353715
			R	0.114404	0.0700872
			R	0.0825837	NA
			R	-0.0330667	0.0877732
			R	0.00846448	-0.0474169
			R	-0.252317	-0.201617
			R	0.0806143	-0.401894
			R	0.148157	0.142003
			R	0.140043	-0.705539
			R	-0.144715	0.248203
			R	0.050418	-0.397015
			R	0.123646	0.0331304
			R	-0.0558085	0.30198
			R	0.242159	0.151181
			R	0.0639585	0.186899
			R	0.0234334	0.0460153
			R	-0.0480329	-0.0179719
			R	0.138372	0.0820309
			R	0.106145	-0.0826987
			R	0.0357229	-0.0545175
			R	0.0921431	-0.0897696
			R	-0.0332748	-0.187518
			R	0.17325	-0.588726
			R	-0.0192284	-0.160788
			R	-0.0693383	0.158407
			R	-0.0160202	0.625682
			R	-0.0828337	0.282791
			R	-0.120992	-0.00339282
			R	-0.223902	-0.0605209
			R	0.0975709	0.173153
			R	-0.182579	-0.117031
			R	0.0416827	0.370993
			R	0.153219	0.419201
			R	0.0897035	-0.0515214
			R	-0.01356	-0.106983
			R	-0.156961	-0.25556
			R	-0.154408	-0.0985395
			R	0.0294556	-0.258815
			R	0.228191	0.0555978
			R	-0.126436	-0.0447434
			R	0.101341	0.165482
			R	NA	NA
			R	NA	NA
			R	-0.0693221	-0.21661
			R	0.0027705	0.414187
			R	0.0436166	-0.78907
			R	-0.0125512	-0.226694
			R	0.23419	0.0622852
			R	-0.00391322	-0.337718
			R	0.060947	0.388993
			R	0.0154614	-0.144263
			R	0.218611	0.0478694
			R	-0.125313	-0.218092
			R	0.186469	-0.201029
			R	-0.182837	-0.148006
			R	-0.0836245	-0.710084
			R	0.0995237	0.0353985
			R	0.0146468	-0.177836
			R	-0.0678382	-0.0733942
			R	0.0211403	-0.102265
			R	-0.11416	0.637641
			R	-0.0305091	-0.129741
			R	0.160031	0.816855
			R	-0.0320207	-0.193612
			R	0.0323883	-0.444345
			R	-0.0207349	-0.0936939
			R	-0.28523	NA
			R	0.0125091	-0.122024
			R	0.100072	NA
			R	-0.0463859	-1
			R	-0.0429938	-0.461178
			R	0.0211334	-0.0756878
			R	0.108481	-0.81826
			R	-0.0351496	-0.638062
			R	0.0514908	-0.492211
			R	0.125665	-0.074331
			R	0.188966	0.0422481
			R	0.219061	0.11523
			R	-0.0294999	-0.583245
			R	-0.0765372	1
			R	0.0200559	-0.437141
			R	0.105796	1
			R	-0.0827272	-0.534604
			R	0.014307	-0.0403887
			R	-0.0366707	-0.265713
			R	0.0289017	-0.25833
			R	0.127322	0.906308
			R	0.0668163	-0.556688
			R	0.0718468	0.480587
			R	-0.0431738	-1
			R	-0.0697415	-0.449385
			R	0.0787712	0.0746231
			R	-0.0280413	0.258198
			R	0.159578	-0.497948
			R	0.0219839	-0.03488
			R	-0.0787574	-0.164822
			R	-0.0322423	-0.0329382
			R	0.117575	-0.588755
			R	-0.00425849	-0.397014
			R	-0.128316	0.4783
			R	0.111376	-0.0192948
			R	0.0973686	-0.23545
			R	0.0233291	-0.381807
			R	-0.0416117	0.122891
			R	0.081067	-1
			R	-0.0684203	0.00518485
			R	0.246937	NA
			R	0.0413001	-0.235313
			R	0.285279	0.110507
			R	-0.161417	0.222273
			R	-0.105758	NA
			R	0.213108	-0.145283
			R	0.106856	-0.160757
			R	0.0683783	-0.105252
			R	0.119641	-0.0188657
			R	0.0856938	0.484563
			R	-0.0579003	0.0555147
			R	0.0752323	NA
			R	0.175303	1
			R	0.156547	-0.0517656
			R	0.173633	NA
			R	-0.0236963	1
			R	0.0856406	-0.147573
			R	0.0968667	-1
			R	0.17922	0.265175
			R	0.153501	-0.215852
			R	-0.0394596	-0.0733955
			R	0.0113693	0.175266
			R	-0.0939101	0.007961
			R	0.187928	0.0476636
			R	-0.0587077	-0.0846981
			R	-0.0452561	-0.135037
			R	-0.0110742	0.352542
			R	-0.161223	-0.185377
			R	0.131478	-0.166073
			R	-0.145317	0.122989
			R	0.201295	0.0612731
			R	-0.0751573	-0.311433
			R	0.0170523	-0.168159
			R	0.0249984	0.165849
			R	-0.054523	-0.088177
			R	0.110893	-0.317975
			R	0.155104	-0.558864
			R	-0.0184137	-0.352812
			R	NA	NA
			R	0.0414579	-0.777144
			R	-0.201512	-0.0733973
			R	-0.0463205	1
			R	-0.123327	-0.2887
			R	0.0113017	0.0358662
			R	0.00929667	-1
			R	0.102088	-0.592648
			R	0.0941679	-0.232411
			R	0.0910529	-0.421912
			R	-0.133736	-0.237627
			R	0.00889603	NA
			R	-0.0270571	0.0166741
			R	0.234865	0.0607643
			R	-0.0672158	-0.197104
			R	0.184809	0.89135
			R	0.0312657	-0.0521703
			R	0.124401	0.242816
			R	0.0150454	-0.679505
			R	0.0892979	0.318581
			R	-0.00406838	0.159408
			R	0.078305	0.042549
			R	-0.0371421	-0.451277
			R	0.171063	0.13583
			R	0.044573	-0.0259093
			R	-0.0163161	-0.111689
			R	0.221229	0.0682405
			R	0.172413	-0.324167
			R	0.0664232	-0.0733947
			R	-0.0558749	0.145053
			R	0.0117167	0.45415
			R	-0.0535182	-0.432806
			R	0.0406137	-0.489986
			R	0.0773592	-0.694713
			R	-0.056728	-1
			R	0.161379	0.159322
			R	0.0920902	-0.326751
			R	-0.0196843	-0.533282
			R	0.100911	0.0219065
			R	0.0130485	NA
			R	0.0913402	-0.528881
			R	0.10948	-0.252424
			R	-0.0212827	-0.514009
			R	-0.118418	-0.0733937
			R	-0.053738	-0.197682
			R	0.0856402	0.0132659
			R	0.103928	0.216531
			R	0.0537591	0.801683
			R	0.160817	-0.152222
			R	-0.16471	-0.365912
			R	0.0425319	-0.0721697
			R	0.220795	-0.14386
			R	0.0219635	-0.567739
			R	-0.0986192	-1
			R	0.230944	0.284544
			R	0.0549777	0.339339
			R	0.0750805	-0.540341
			R	0.0143208	-0.0407664
			R	-0.0911321	-1
			R	0.0958913	-0.260882
			R	0.171759	-0.64377
			R	0.0910866	-0.034632
			R	-0.157838	NA
			R	0.00486252	0.0405724
			R	NA	NA
			R	0.228835	-0.193902
			R	0.0517792	-0.903653
			R	0.0628938	-0.233005
			R	-0.0634609	-0.20683
			R	-0.0256338	0.153254
			R	0.0215877	0.0385179
			R	-0.00854043	0.03912
			R	-0.0931917	0.00504678
			R	0.0216704	0.0218521
			R	NA	NA
			R	-0.00122787	-1
			R	-0.249536	-0.130076
			R	-0.110843	-0.587474
			R	-0.00243945	-0.0733947
			R	-0.0312612	-0.436249
			R	NA	NA
			R	NA	NA
			R	0.0454689	0.151252
			R	0.303069	0.0264342
			R	0.133155	0.00253745
			R	0.100133	-0.493143
			R	-0.0233113	-0.0973526
			R	0.0773509	-0.51669
			R	0.177656	-0.0269593
			R	0.108106	-0.063572
			R	0.318116	0.163347
			R	-0.0865609	-0.39095
			R	-0.0648077	1
			R	0.207554	0.0975662
			R	0.136282	0.124376
			R	0.0463141	-1
			R	0.104332	0.0493542
			R	0.00227124	-0.181918
			R	0.108621	0.021414
			R	-0.0879669	0.000371106
			R	-0.145617	-0.42068
			R	0.0276593	0.328629
			R	-0.0196718	NA
			R	0.0628161	0.0142245
			R	-0.0579125	-0.0532258
			R	-0.166622	-0.0733939
			R	0.184819	-0.11164
			R	-0.0379112	-0.0702333
			R	0.108708	0.146249
			R	-0.0334856	0.0318813
			R	0.0324942	0.0257875
			R	-0.0853162	0.0012336
			R	0.0352192	0.0923076
			R	0.0988484	-0.398853
			R	0.078717	0.240685
			R	-0.0547505	-0.126808
			R	0.0646298	-0.181878
			R	-0.298324	NA
			R	-0.164956	-0.282798
			R	0.025981	-1
			R	0.00453338	0.531585
			R	-0.0939565	0.623795
			R	-0.20033	-0.0923872
			R	0.0245648	0.0251158
			R	-0.0185152	-0.145758
			M	NA	NA
			M	-0.118866	-0.17411
			M	0.0862403	-0.293953
			M	-0.033969	0.067583
			M	-0.063082	0.227471
			M	-0.146218	-0.19427
			M	-0.0806216	0.872008
			M	0.00220421	0.651943
			M	-0.0536172	-0.481283
			M	0.0714757	-0.776373
			M	0.0232662	-0.145864
			M	NA	NA
			M	-0.187485	-0.291092
			M	0.00982716	-0.460182
			M	0.167016	-0.726676
			M	0.209585	0.145282
			M	NA	NA
			M	0.11389	NA
			M	0.0261043	-0.281774
			M	-0.0428268	-0.00326457
			M	0.125764	0.00943804
			M	-0.00138999	0.589727
			M	-0.0115575	-0.397014
			M	0.112057	0.263335
			M	0.0861974	-0.108802
			M	-0.0680269	-1
			M	-0.0920937	-0.724797
			M	-0.0749244	0.0687802
			M	-0.040049	0.250246
			M	0.0921202	0.0499248
			M	-0.0089946	-0.226739
			M	-0.188388	0.0200307
			M	-0.210548	-0.301184
			M	-0.145659	-0.285037
			M	0.0316576	0.0651371
			M	-0.0233039	-0.0311971
			M	-0.0308482	NA
			M	-0.0410883	-0.344877
			M	0.0782756	-0.0782034
			M	0.100903	-0.181291
			M	0.0325371	-0.3426
			M	NA	NA
			M	0.0601736	-0.383182
			M	0.116489	0.0372401
			M	NA	NA
			M	-0.0298309	1
			M	-0.0264133	-0.268958
			M	-0.0796019	-0.00866825
			M	-0.137809	-0.556135
			M	0.0924648	-0.273671
			M	0.223063	0.442857
			M	-0.0549518	-0.660489
			M	-0.0444926	1
			M	-0.00218273	0.126531
			M	0.11486	0.0284945
			M	0.087015	0.0558415
			M	0.0919759	-0.464424
			M	0.00287555	0.158361
			M	0.0301051	0.240948
			M	-0.0569457	0.252907
			M	0.127955	0.0339142
			M	-0.104193	-0.18421
			M	0.0473373	0.473044
			M	-0.0696392	-0.0733947
			M	-0.0457653	-0.00402932
			M	-0.0384675	0.274581
			M	-0.0585885	0.00817568
			M	-0.0205967	-0.146305
			M	-0.0888744	NA
			M	NA	NA
			M	NA	NA
			M	0.0875678	-0.0038509
			M	0.108382	-0.230709
			M	-0.0525076	-0.27637
			M	0.176901	-0.855448
			M	0.136138	NA
			M	0.0114056	-0.190862
			M	-0.0680199	0.0159148
			M	0.0239871	0.505242
			M	0.0295505	-0.0930311
			M	-0.0645107	-0.197008
			M	0.168208	0.0408222
			M	0.105573	0.135657
			M	-0.000493997	0.329645
			M	0.0553632	-1
			M	0.26425	-0.0384941
			M	-0.0113554	-0.301842
			M	0.104978	0.111888
			M	-0.0248624	0.184738
			M	0.0523712	1
			M	0.0639574	-0.32476
			M	0.0183838	-0.755039
			M	0.028813	-0.239225
			M	0.148287	0.0895502
			M	-0.103724	-0.21667
			M	0.108777	-0.0717487
			M	0.118861	-0.658652
			M	-0.00436065	0.238441
			M	0.0314753	-0.0503164
			M	-0.0582179	0.360938
			M	0.0121399	0.45668
			M	0.095681	-0.194052
			M	-0.157992	0.436549
			M	0.0409495	-0.388255
			M	0.0730018	-0.93461
			M	0.0795284	-0.470675
			M	NA	NA
			M	-0.041553	NA
			M	0.167167	-0.146905
			M	0.230494	-0.0246315
			M	0.252557	-0.499306
			M	-0.0135632	-0.30779
			M	0.129059	-0.599096
			M	-0.142031	-0.0324369
			M	0.00941283	-0.438011
			M	0.00539521	0.130468
			M	-0.0581368	-0.0437575
			M	0.102778	-0.102473
			M	-0.0391161	-0.602633
			M	0.266569	0.206725
			M	0.243433	0.174184
			M	0.0438325	-0.220896
			M	0.0236285	-0.358287
			M	0.0410807	0.0957634
			M	-0.0614154	-1
			M	-0.164238	0.257404
			M	-0.0521988	0.406134
			M	0.0300876	0.267507
			M	0.137692	-1
			M	0.0413472	-0.0792109
			M	-0.00598425	0.636245
			M	0.148879	0.0330699
			M	-0.234439	-0.314364
			M	-0.053643	NA
			M	0.0501863	NA
			M	-0.0770456	-0.155753
			M	-0.0264614	0.150429
			M	-0.0566522	0.053154
			M	0.0537337	0.0763712
			M	0.166388	0.263838
			M	0.0393743	-0.0733937
			M	-0.011008	0.105664
			M	-0.18757	-0.106389
			M	0.0724409	-0.3499
			M	NA	NA
			M	-0.0126059	-0.682063
			M	-0.0399444	-0.119504
			M	0.152989	-0.20849
			M	0.00775561	-1
			M	0.0223517	-0.876149
			M	-0.0743636	-0.168673
			M	-0.0385848	-0.111021
			M	-0.0976199	-1
			M	-0.00507772	-0.442473
			M	-0.0338279	-0.570703
			M	-0.0784534	0.0911932
			M	-0.0618354	0.584372
			M	NA	NA
			M	0.0467058	-0.108953
			M	0.141216	0.0435394
			M	-0.0592518	-0.0399722
			M	-0.0496757	0.0993062
			M	0.0119375	-0.0733947
			M	NA	NA
			M	-0.0959689	NA
			M	0.156752	0.0251158
			M	0.0791729	-0.0542202
			M	-0.00109759	-0.553097
			M	0.0718244	-0.0733947
			M	0.10291	-0.588876
			M	0.00977896	0.109094
			M	0.10505	NA
			M	0.0362886	-1
			M	-0.0301022	-0.0391678
			M	-0.130186	0.167852
			M	-0.141288	-0.0105875
			M	0.213277	0.0671623
			M	0.0682792	-0.110268
			M	0.0862408	-0.0764411
			M	-0.0514572	0.0301194
			M	-0.0321451	-0.14801
			M	-0.129171	-0.0822279
			M	-0.052755	-0.705965
			M	-0.0797766	0.336477
			M	0.0200707	0.633896
			M	-0.167273	-0.169915
			M	-0.0978513	0.319623
			M	0.108241	0.313362
			M	0.0985716	-0.0855184
			M	NA	NA
			M	-0.0430989	NA
			M	0.0638383	0.0965673
			M	-0.0308951	-0.66554
			M	-0.088777	-0.606959
			M	-0.169676	-0.154447
			M	-0.107309	0.112915
			M	NA	NA
			M	0.175485	-0.111825
			M	-0.150717	-0.397016
			M	0.106816	-0.394112
			M	-0.0125843	0.0279381
			M	-0.166547	-0.502421
			M	0.319493	-0.594523
			M	-0.0325746	-0.347465
			M	0.0693782	NA
			M	-0.257101	-0.683782
			M	-0.00514046	-0.56862
			M	-0.279184	-0.0733949
			M	-0.0903461	-0.0733942
			M	-0.0577727	-0.102723
			M	-0.185137	0.221252
			M	-0.193101	-0.333474
			M	0.03675	1
			M	0.051869	0.0690428
			M	0.0446288	-0.396708
			M	-0.123747	-0.103896
			M	-0.142542	0.280834
			M	0.0951695	-0.663278
			M	0.0332273	-0.275849
			M	0.0310266	-0.0138307
			M	-0.131526	-0.157343
			M	-0.0463779	0.0164438
			M	0.134611	-0.318163
			M	-0.149661	-0.630888
			M	-0.113799	1
			M	0.0879055	0.167586
			M	-0.0460987	0.0499424
			M	0.01182	-1
			M	0.0814429	0.32034
			M	0.133214	-0.125122
			M	0.105254	-0.44754
			M	0.125456	-0.137294
			M	0.0127137	-1
			M	0.146286	-0.251659
			M	-0.10211	0.0230917
			M	NA	NA
			M	-0.0671594	-0.168293
			M	0.0933848	-0.294936
			M	-0.00884423	0.0393897
			M	-0.000920779	-0.411542
			M	-0.0486995	0.359805
			M	-0.177047	-0.422176
			M	-0.101761	NA
			M	0.211854	-0.00251011
			M	-0.0890101	0.0763369
			M	-0.0810072	NA
			M	-0.0585466	-0.250017
			M	NA	NA
			M	NA	NA
			M	NA	NA
			M	-0.220752	-0.277421
			M	-0.207682	-0.0565409
			M	0.0882338	-0.209728
			M	0.465319	0.487741
			M	-0.0481981	0.0181814
			M	0.0229565	-0.589802
			M	0.0529493	-0.0346103
			M	0.0261782	-0.115734
			M	-0.0268521	-0.138159
			M	-0.0159931	0.253642
			M	-0.154759	-0.0224155
			M	-0.144912	-0.114345
			M	0.00530949	-0.0239466
			M	-0.00116605	0.25082
			M	-0.026466	0.0590161
			M	-0.0191167	-0.758801
			M	-0.0188522	-0.182495
			M	0.0627623	0.119555
			M	-0.00209757	0.628913
			M	-0.0734749	0.0183434
			M	-0.0457582	-0.683385
			M	0.027511	-0.305167
			M	-0.0518615	-0.236714
			M	-0.0270352	-0.795361
			M	-0.0869648	-0.391977
			M	0.092841	0.108739
			M	0.118797	-0.600644
			M	-0.158421	0.202868
			M	0.020903	-0.211075
			M	0.0311507	0.0298007
			M	0.182458	0.337949
			M	-0.00558724	NA
			M	-0.123948	-0.353675
			M	0.22332	0.0877286
			M	0.0072203	-0.343818
			M	0.176919	0.626671
			M	-0.0681563	-0.319506
			M	-0.0794742	0.012686
			M	0.0743553	0.0523638
			M	-0.0514603	0.103284
			M	0.181898	-0.300424
			M	-0.101121	0.359742
			M	-0.02378	-0.438395
			M	0.0609411	NA
			M	0.036484	-0.574395
			M	NA	NA
			M	0.0881491	-0.188149
			M	0.20252	-0.173782
			M	0.0975763	0.162844
			M	0.254117	-0.157628
			M	-0.117194	-0.121049
			M	0.149758	-0.53367
			M	0.0248472	-0.821545
			M	0.181356	-0.566847
			M	-0.125546	-0.455046
			M	-0.14097	-0.128358
			M	-0.0988289	0.266459
			M	-0.00552176	-0.183277
			M	NA	NA
			M	0.0709473	0.650342
			M	-0.00490841	NA
			M	-0.12842	-0.30063
			M	-0.0527925	-0.464693
			M	0.0379679	-0.174992
			M	-0.029835	-0.249374
			M	-0.0405695	-1
			M	-0.0463376	-0.240947
			M	-0.0673246	0.598467
			M	0.145298	0.109094
			M	0.0573892	-0.208467
			M	-0.0421466	-0.325126
			M	-0.0217737	-0.343611
			M	-0.100873	-0.0297492
			M	0.0974592	-0.283478
			M	-0.0698951	0.177775
			M	0.0468785	-1
			M	0.159755	-0.314562
			M	0.0734963	0.188437
			M	-0.0458147	-0.429032
			M	-0.0478602	-0.576824
			M	-0.0227837	-0.316025
			M	0.105	-0.817268
			M	-0.0580177	-0.0470501
			M	0.131538	0.02759
			M	-0.0186619	-1
			M	-0.0440243	-0.286595
			M	-0.0871147	-0.408895
			M	0.0956145	-0.216191
			M	-0.0526008	-0.00604314
			M	0.0215245	-0.118048
			M	-0.0878936	0.286437
			M	-0.100558	-0.379137
			M	-0.175983	1
			M	0.014876	0.371578
			M	0.0505442	0.0277535
			M	-0.0229107	0.0834174
			M	-0.116518	0.0522553
			M	0.0307772	-0.473597
			M	0.163366	-0.0820581
			M	0.0291406	0.0489894
			M	-0.0599459	0.877069
			M	0.134251	NA
			M	-0.0923366	0.0170021
			M	0.0618018	0.309
			M	-0.0858282	-0.766217
			M	-0.201321	-0.166137
			M	-0.0397226	-0.168037
			M	0.0788772	0.170084
			M	-0.0363392	-0.244615
			M	0.0616979	-0.0767896
			M	0.161629	-0.286906
			M	0.000141246	0.00467242
			M	-0.120693	-0.0588117
			M	0.0252639	0.00655092
			M	NA	NA
			M	0.0610842	-0.0926313
			M	-0.0145038	-0.483271
			M	0.0592461	0.278789
			M	-0.0136677	1
			M	0.0940435	0.20543
			M	0.0645402	-0.266056
			M	-0.144078	-0.0774378
			M	-0.304493	-0.275608
			M	0.0195895	-0.0591333
			M	-0.0406432	0.171584
			M	0.165967	0.143556
			M	-0.0639366	0.774792
			M	-0.069237	-0.142719
			M	0.0131708	-1
			M	0.0345048	-0.23185
			M	-0.040674	-0.848603
			M	-0.000899007	-0.308359
			M	0.0736295	-0.627898
			M	-0.068159	0.124018
			M	0.115738	-0.16444
			M	0.0809231	0.916051
			M	-0.124547	-0.236192
			M	0.0855149	0.0443491
			M	-0.0226997	-0.12875
			M	0.108265	-0.587219
			M	0.0441636	-1
			M	0.0337318	0.156741
			M	0.00179468	0.0758855
			M	0.0975146	0.00103439
			M	0.167174	-1
			M	-0.0295797	-0.0339851
			M	-0.0278088	-0.307902
			M	-0.158591	-0.231589
			M	-0.0822129	0.141435
			M	0.114299	0.0185757
			M	0.115527	-0.390073
			M	0.143212	0.229042
			M	-0.0172231	0.370824
			M	-0.0371039	-0.113403
			M	-0.185683	NA
			M	-0.0285001	-0.08614
			M	0.130637	-0.0218652
			M	0.0827089	-0.574607
			M	0.163669	-0.0521235
			M	0.0361107	-0.164512
			M	0.0143072	-0.261626
			M	-0.116709	1
			M	0.0513312	-0.215533
			M	-0.104274	-0.580472
			M	-0.147561	NA
			M	-0.0211997	-1
			M	0.193915	-0.899702
			M	-0.0789306	0.0612448
			M	0.0634046	-0.0348202
			M	0.0369907	0.155081
			M	-0.0385289	-0.561479
			M	-0.269749	-0.0601151
			M	0.186632	0.396536
			M	0.0707202	0.208608
			M	0.0839397	-1
			M	0.121794	0.237134
			M	-0.108461	NA
			M	0.177232	0.248084
			M	0.21221	-0.0389118
			M	-0.0291786	-0.476931
			M	0.0579294	-0.0195236
			M	0.122373	0.0353387
			M	0.0469347	-0.27537
			M	0.11894	-0.079818
			M	-0.00313359	-1
			M	-0.0678253	-0.423162
			M	-0.0546955	0.0507071
			M	0.114418	0.166772
			M	0.00173995	0.04807
			M	-0.0198871	-1
			M	NA	NA
			M	NA	NA
			M	-0.0792157	-0.224396
			M	0.108316	-0.421084
			M	-0.312201	-0.144481
			M	0.0847791	-0.599636
			M	0.0361275	-0.0803779
			M	-0.00683713	0.153447
			M	-0.0323716	-0.418152
			M	-0.0480027	-0.00253678
			M	-0.275902	-0.696149
			M	0.0367136	-0.255796
			M	-0.0287838	0.587154
			M	0.116522	0.0329285
			M	0.321702	0.157072
			M	0.0418371	-0.05305
			M	0.253515	-0.171935
			M	0.0379245	0.0583302
			M	-0.156385	-0.328174
			M	-0.0412978	-0.170739
			M	-0.0544818	-0.0198661
			M	0.253229	0.208675
			M	-0.0215397	0.402004
			M	0.229577	-0.224137
			M	0.0121948	-0.201215
			M	0.124376	0.276315
			M	0.0032197	NA
			M	0.0719183	-0.30338
			M	0.0196573	-0.406252
			M	0.110123	0.0617777
			M	0.202397	0.361276
			M	0.104157	-0.468787
			M	-0.144866	-0.105701
			M	0.014254	0.504843
			M	-0.0719448	0.0645557
			M	0.199735	NA
			M	0.113209	0.0339405
			M	NA	NA
			M	-0.171326	-0.0567894
			M	0.0548628	-0.0906029
			M	0.0806155	-0.229444
			M	0.0681992	-0.499307
			M	0.0028379	-0.263241
			M	-0.0345208	0.0631632
			M	-0.128961	-0.0992663
			M	0.146128	-0.0733939
			M	0.0207139	0.533439
			M	0.0856197	-0.312014
			M	-0.0779491	-0.414038
			M	-0.00532793	-1
			M	0.0366455	-0.58455
			M	-0.0271826	-0.0851063
			M	-0.0875272	-0.0208077
			M	-0.114871	-0.253088
			M	0.0914827	-1
			M	NA	NA
			M	-0.201417	-0.184078
			M	-0.0453324	0.216021
			M	0.00421491	-0.576233
			M	-0.0395127	0.237435
			M	-0.0137921	-0.493774
			M	0.159892	-0.290727
			M	-0.0595955	-0.933462
			M	-0.0875619	-0.0449743
			M	NA	NA
			M	0.196735	0.131053
			M	-0.0255201	0.237187
			M	-0.132081	-0.2123
			M	0.126398	-0.311209
			M	0.0707004	-0.0733947
			M	-0.120649	-0.154208
			M	0.182273	0.150275
			M	0.0606971	-0.649582
			M	-0.104336	0.0377538
			M	-0.1143	-0.415616
			M	0.00562281	-0.170471
			M	-0.28963	-0.206604
			M	-0.0211234	0.381086
			M	0.213833	-0.752344
			M	0.203805	-0.0547198
			M	0.0252305	0.110752
			M	-0.0687224	-0.0722981
			M	-0.152169	0.135265
			M	0.0884297	-0.144921
			M	0.0473782	-0.126412
			M	0.0921435	-0.367629
			M	0.0469763	0.275918
			M	-0.020548	NA
			M	-0.093608	-0.28553
			M	-0.0871814	-0.0453282
			M	0.0634208	-1
			M	-0.0125632	-0.532861
			M	-0.117749	NA
			M	0.0900576	-0.33933
			M	-0.0273005	0.202387
			M	0.0920805	-0.120602
			M	0.0815248	-0.0450694
			M	0.0462918	-0.103252
			M	-0.0272282	-0.0205724
			M	-0.19385	0.355877
			M	-0.0436158	0.249202
			M	0.0370365	-0.195112
			M	-0.0301411	1
			M	0.0295277	-0.399701
			M	-0.00646717	0.155564
			M	-0.0391602	-1
			M	0.0635739	-0.406649
			M	0.0877748	-0.133848
			M	0.248619	-0.0733947
			M	0.0576032	-0.128413
			M	0.108043	-0.0422513
			M	-0.0180736	-0.5726
			M	-0.0129389	-0.350769
			M	0.0382737	-0.0669336
			M	-0.06331	0.564089
			M	-0.00153453	-0.0675091
			M	-0.0721798	0.117894
			M	-0.135785	0.160682
			M	-0.0332931	0.0396921
			M	-0.00676378	-0.163421
			M	0.111014	-0.417646
			M	-0.0770123	-0.0996456
			M	-0.117359	1
			M	0.175617	-1
			M	-0.180841	-0.00480482
			M	0.0241102	-0.419873
			M	-0.0100558	-1
			M	0.00330534	0.255354
			M	0.0458498	-0.179002
			M	0.297328	-0.043542
			M	-0.0167334	-0.274725
			M	NA	NA
			M	0.0287714	-0.356374
			M	0.143393	-0.305225
			M	-0.0710445	-0.089995
			M	-0.0386305	0.310626
			M	-0.0476859	-0.284031
			M	0.0494177	-0.332282
			M	0.0639356	-0.236459
			M	0.0533053	0.435564
			M	0.149867	-0.214008
			M	-0.14605	-0.166699
			M	-0.21548	-0.454658
			M	0.138776	0.165117
			M	0.0991498	0.501936
			M	0.0201248	-1
			M	-0.0625881	-0.169576
			M	-0.0229664	-0.0733932
			M	0.0268176	0.250613
			M	0.0257171	-0.0384045
			M	-0.0744717	-0.448164
			M	0.0684229	0.130268
			M	-0.128778	0.508761
			M	-0.176997	-0.327715
			M	0.0197568	-0.280459
			M	0.087736	0.37621
			M	0.0158282	-0.437559
			M	-0.00348742	0.0589878
			M	NA	NA
			M	0.00950611	0.0355402
			L	-0.031789	0.0304535
			L	-0.0157883	0.0732111
			L	-0.0634259	-1
			L	0.055347	NA
			L	-0.269368	0.679982
			L	-0.11406	0.00157745
			L	-0.100827	-0.459252
			L	-0.101266	-0.242092
			L	-0.130798	-0.270305
			L	-0.149956	0.014348
			L	-0.170147	-0.57457
			L	0.0692794	0.504272
			L	-0.0147576	-0.434314
			L	-0.0605606	0.0430732
			L	-0.0063038	-1
			L	-0.239604	0.0393898
			L	-0.0630609	-0.406755
			L	0.0387409	-0.282516
			L	-0.0452909	-0.0323473
			L	0.0662358	-0.127819
			L	-0.26538	-1
			L	-0.0748358	0.219083
			L	-0.156869	0.144563
			L	-0.136837	-0.323551
			L	-0.0716311	NA
			L	-0.159074	-0.0232169
			L	-0.0239776	-0.790439
			L	-0.0385152	0.708558
			L	0.0155735	0.0292381
			L	0.0525673	0.227971
			L	-0.0299324	-0.273435
			L	-0.0793815	NA
			L	0.223872	-0.00954252
			L	-0.0584921	-0.228711
			L	-0.0871287	0.0858328
			L	-0.209108	-0.319193
			L	-0.12637	-0.87071
			L	0.00571529	0.134658
			L	-0.202421	-0.0710407
			L	-0.0159569	-0.0097235
			L	-0.0666332	0.0592204
			L	-0.103583	-0.796922
			L	-0.0927124	-0.895623
			L	0.0043032	-0.161176
			L	-0.175369	0.372456
			L	0.00768347	0.0490786
			L	NA	NA
			L	-0.165035	-0.271831
			L	0.147393	-0.398569
			L	0.0355739	0.033638
			L	-0.119538	0.160357
			L	-0.0191488	0.623469
			L	-0.0377301	-0.0141125
			L	NA	NA
			L	-0.0507291	-0.216177
			L	-0.00986764	-0.0970371
			L	-0.144945	-1
			L	-0.203367	-0.0304774
			L	-0.0817655	-0.215293
			L	-0.0630647	0.0290268
			L	-0.0215079	-0.568607
			L	-0.114933	NA
			L	-0.00244364	0.000794129
			L	0.0104769	-0.143831
			L	0.0187324	-0.068598
			L	NA	NA
			L	0.0319717	0.20514
			L	0.0411518	-0.476028
			L	-0.0216235	-0.111806
			L	0.0839215	-0.186858
			L	0.189522	-0.553097
			L	0.115424	-0.376074
			L	-0.0555933	-0.958434
			L	0.0155245	1
			L	-0.105858	0.171443
			L	-0.00884201	0.459754
			L	-0.0957646	0.796541
			L	-0.0917988	-1
			L	-0.063889	0.00209282
			L	-0.0709253	-0.255222
			L	-0.00935566	1
			L	0.11099	0.535063
			L	-0.0756437	-0.843518
			L	-0.0474075	0.0416676
			L	-0.102576	-0.135348
			L	-0.0475836	-0.610117
			L	-0.216676	0.546773
			L	-0.0661537	-0.358285
			L	-0.0682524	-0.0733947
			L	-0.230068	-0.340536
			L	-0.110656	-0.0730048
			L	0.0115593	-0.261315
			L	-0.0215015	0.363968
			L	-0.0588152	-0.174949
			L	-0.0990363	-0.100858
			L	-0.210784	-0.073394
			L	-0.196517	-0.169118
			L	0.0377342	-0.768041
			L	0.0276499	0.335767
			L	-0.166707	-0.66465
			L	-0.0755069	-0.0733947
			L	0.0612237	0.0444271
			L	-0.140196	-0.188808
			L	-0.0963586	-0.0750674
			L	0.0298572	0.121165
			L	0.067626	-0.00605274
			L	-0.196229	-0.498166
			L	0.00596209	0.0459264
			L	0.0798469	0.173489
			L	-0.00967757	NA
			L	-0.0233693	0.0380267
			L	0.0663353	-0.132108
			L	-0.371623	-0.10344
			L	-0.337626	-0.325434
			L	-0.318875	-0.0737486
			L	-0.0892024	-0.458724
			L	-0.0609759	NA
			L	-0.00605254	-0.273965
			L	0.170526	0.0102426
			L	-0.262301	-0.251479
			L	-0.0943939	-1
			L	-0.202603	0.829106
			L	-0.00416953	0.0776643
			L	-0.0701696	-0.0235476
			L	-0.0257726	-0.117568
			L	0.161556	-0.459593
			L	-0.0518188	0.4909
			L	-0.0524208	-0.00869797
			L	0.0392524	-0.209204
			L	0.0893898	-0.322318
			L	0.0528858	-0.189933
			L	-0.19349	-0.473802
			L	-0.24374	0.055985
			L	-0.0415391	-0.308308
			L	-0.118725	0.179879
			L	0.0662696	0.117971
			L	-0.150096	-0.56967
			L	-0.135771	0.0177003
			L	-0.150718	-0.0463969
			L	-0.0954663	0.0331185
			L	0.0590263	-0.0265417
			L	-0.0793298	0.16303
			L	-0.0596831	1
			L	-0.255895	-0.655933
			L	-0.0954272	1
			L	-0.130833	-0.21358
			L	0.0409316	-0.162926
			L	-0.0362298	0.496786
			L	0.0448829	-0.000671364
			L	0.0903162	0.338466
			L	-0.0912076	-0.886311
			L	-0.218636	-0.572691
			L	0.0114336	0.3465
			L	-0.299951	0.280153
			L	-0.206851	0.0586341
			L	-0.0849005	1
			L	-0.136922	-0.662123
			L	-0.101917	0.188413
			L	-0.120934	0.0303792
			L	NA	NA
			L	-0.130369	-0.0733958
			L	-0.0334249	-0.0582874
			L	0.0566909	-0.179748
			L	-0.144365	0.126912
			L	-0.00258076	NA
			L	-0.19849	NA
			L	-0.217871	-0.355545
			L	-0.066737	-0.29773
			L	-0.0482186	-1
			L	-0.0795568	-0.415653
			L	-0.184929	0.0968856
			L	0.0118397	-1
			L	0.0244698	-0.923549
			L	-0.0859473	-0.468862
			L	0.0521117	-0.167638
			L	-0.00455163	-0.263414
			L	-0.0295215	-0.143697
			L	-0.163457	0.183309
			L	0.0925598	-0.060786
			L	-0.303708	1
			L	0.010333	-0.35833
			L	NA	NA
			L	-0.30026	0.120064
			L	0.0675222	0.623794
			L	-0.189927	-0.133158
			L	0.0920389	0.272104
			L	-0.120907	0.0192473
			L	-0.0302121	-0.00407327
			L	-0.16919	NA
			L	0.152879	-0.0147854
			L	-0.160726	-0.0733951
			L	0.000310743	-0.553097
			L	-0.184887	-0.179274
			L	-0.222913	0.230003
			L	-0.141012	-0.338526
			L	-0.234734	-0.623941
			L	0.0354506	0.203102
			L	-0.0387521	-0.544445
			L	-0.00469138	-0.4529
			L	0.0914192	-0.341488
			L	0.114806	-0.605862
			L	-0.0511101	-0.0315804
			L	0.131189	-0.0237767
			L	-0.17709	0.175554
			L	0.0483697	0.126788
			L	NA	NA
			L	-0.17821	-0.161612
			L	NA	NA
			L	-0.069338	0.605516
			L	0.0815975	-0.672089
			L	-0.112119	0.158205
			L	NA	NA
			L	-0.0211178	-0.376796
			L	0.0245383	-0.42014
			L	-0.14784	-0.464115
			L	-0.0633613	0.1571
			L	-0.101031	0.496924
			L	0.0861599	-0.0733945
			L	-0.0208187	0.0130641
			L	-0.210405	NA
			L	-0.104526	-0.25604
			L	0.0716693	-0.352069
			L	-0.0141922	-0.00625228
			L	-0.101764	-0.0246574
			L	0.00397727	0.102473
			L	0.113178	-0.0808113
			L	-0.0762021	0.0267587
			L	-0.0398781	0.571406
			L	0.187622	0.307817
			L	0.107767	0.340127
			L	0.118225	-0.166317
			L	-0.13664	-0.140869
			L	0.0200078	-0.409956
			L	0.038959	-0.768043
			L	-0.218111	-0.474536
			L	-0.170684	-0.545168
			L	0.024393	-0.118426
			L	-0.035316	0.538397
			L	-0.0441577	0.0732956
			L	0.0149662	0.202232
			L	-0.10838	-0.282385
			L	-0.0753397	-0.0351668
			L	-0.224243	-0.744984
			L	-0.0288644	0.026311
			L	0.0108916	0.0513003
			L	0.0670363	-0.0962266
			L	-0.0673123	0.250399
			L	-0.0534304	NA
			L	0.0676901	-0.273253
			L	NA	NA
			L	0.0769859	-0.665101
			L	0.0466094	-0.185453
			L	-0.126	0.212647
			L	0.0140351	0.123916
			L	-0.0618913	-0.370369
			L	-0.1076	-0.705856
			L	0.0745933	0.211295
			L	-0.134568	-0.292716
			L	-0.025501	-0.00990381
			L	0.0350185	0.0493182
			L	-0.106755	0.0554018
			L	-0.00941032	-0.750011
			L	-0.203166	NA
			L	-0.0294223	-0.0530752
			L	-0.100969	NA
			L	0.00287949	-0.0938456
			L	-0.0055163	-0.0733933
			L	-0.159991	0.0610448
			L	-0.133878	-1
			L	0.0280799	0.162594
			L	-0.000639108	-0.145995
			L	0.104652	-0.580099
			L	-0.152756	-0.442362
			L	NA	NA
			L	0.00162585	-0.0329726
			L	-0.175585	-0.0733967
			L	0.115027	0.0906494
			L	0.103299	-0.104224
			L	-0.0590753	NA
			L	-0.131565	0.0609413
			L	-0.0249154	-0.528949
			L	-0.264191	NA
			L	-0.0772253	-0.330903
			L	0.110509	0.333339
			L	-0.199617	-0.0908611
			L	0.0912875	0.0639261
			L	0.0281768	-0.0356679
			L	-0.252809	0.128491
			L	-0.181152	-0.23976
			L	-0.0859002	-0.381145
			L	-0.254264	-0.554734
			L	-0.0455332	0.0735776
			L	-0.0373568	0.31189
			L	0.0127628	0.00645883
			L	-0.0575096	-0.13514
			L	-0.0305723	-0.401341
			L	0.0608709	0.167897
			L	-0.198669	-0.0963274
			L	-0.196381	0.188884
			L	-0.0369457	0.0297756
			L	-0.0417629	-0.0660286
			L	-0.306438	0.0169367
			L	0.0255669	0.507241
			L	0.00631939	0.106963
			L	0.0930103	1
			L	-0.0770067	-0.61619
			L	NA	NA
			L	0.0575183	0.32464
			L	-0.0683626	0.0072513
			L	-0.16054	NA
			L	0.102445	0.0908688
			L	-0.0705463	-0.228619
			L	0.00624446	NA
			L	0.0412336	-0.543163
			L	-0.0486351	-0.24736
			L	-0.111664	-0.599917
			L	-0.138476	0.285585
			L	-0.0401167	-0.80116
			L	-0.074846	0.127719
			L	0.00100657	-0.221572
			L	-0.038459	0.0751065
			L	0.0403566	-0.510565
			L	-0.150384	-0.0862986
			L	-0.106873	0.00157745
			L	0.0779908	-0.073395
			L	-0.017426	-0.210569
			L	-0.0770002	-1
			L	-0.0815512	0.152818
			L	-0.0155833	-1
			L	0.0410994	-0.255825
			L	0.0643982	-0.101071
			L	0.0481888	-0.0230295
			L	NA	NA
			L	0.118701	0.149791
			L	0.0109425	-0.176253
			L	-0.198825	-0.0698075
			L	-0.18086	0.729049
			L	NA	NA
			L	0.011445	-0.114355
			L	0.0400003	-0.135737
			L	-0.153214	-0.112854
			L	-0.0194489	0.0730477
			L	-0.111451	-0.0158962
			L	0.125574	0.0953907
			L	-0.0269397	-0.249172
			L	-0.0267049	-0.334063
			L	0.00829432	-0.224149
			L	-0.208915	0.0395802
			L	0.00757919	-0.00336387
			L	-0.017536	0.112256
			L	-0.0140081	-1
			L	-0.289909	1
			L	-0.142604	-0.246684
			L	-0.00261612	-0.290333
			L	-0.187574	0.0940522
			L	0.0671355	0.00378812
			L	-0.124842	0.317181
			L	0.0626533	-0.0879368
			L	0.0843808	-0.0835841
			L	0.0650402	-0.515506
			L	0.0195264	-0.202001
			L	-0.228193	-0.483041
			L	0.0903126	0.0581002
			L	0.0105329	-0.497757
			L	0.0737365	-0.148228
			L	-0.267102	0.122273
			L	0.0469481	-0.0896637
			L	-0.0759926	-0.884016
			L	-0.040226	-0.0846515
			L	-0.0843753	-1
			L	0.0323627	0.10889
			L	-0.038039	-0.070109
			L	NA	NA
			L	0.0518989	-0.0700075
			L	-0.0199124	-0.194748
			L	0.127521	0.0884007
			L	-0.0258038	0.172636
			L	0.0550461	-0.0131535
			L	-0.0140257	0.0368099
			L	-0.0475148	-0.301237
			L	0.0157846	0.0212789
			L	-0.100261	0.0979309
			L	-0.100994	0.195144
			L	0.0963703	0.0372064
			L	-0.0202285	-0.635597
			L	-0.0603073	-0.0611596
			L	-0.234479	-0.633167
			L	-0.0399076	-0.553327
			L	0.026832	-0.036249
			L	-0.0662599	-0.378596
			L	-0.0479549	0.129395
			L	0.030617	-0.294791
			L	0.00739736	0.0132892
			L	-0.148546	-0.0102835
			L	-0.14207	0.292396
			L	-0.0504346	-0.0793871
			L	0.162464	-0.655733
			L	0.0363289	-0.0733947
			L	-0.169557	-1
			L	-0.0405269	0.0745452
			L	-0.0621763	0.670554
			L	0.0881039	-0.12845
			L	-0.120096	-1
			L	-0.0430053	-0.414114
			L	-0.010413	0.0207356
			L	0.0408793	-0.0733947
			L	-0.0732523	0.329665
			L	-0.0144129	-0.0914154
			L	-0.121564	-1
			L	-0.152758	-0.605002
			L	-0.0328125	-0.512808
			L	-0.226626	-0.187192
			L	-0.245878	-1
			L	-0.0471155	-0.519809
			L	-0.00837724	-0.723459
			L	-0.10916	-1
			L	0.00575384	-0.806812
			L	0.0652756	0.175093
			L	-0.0330829	-0.4353
			L	-0.0922132	-0.279285
			L	0.0953557	-1
			L	0.0367471	-0.367828
			L	0.0373279	0.235491
			L	0.0145828	0.212795
			L	0.0232256	0.0218874
			L	-0.114034	0.861996
			L	-0.0189724	1
			L	-0.0780581	-0.227721
			L	-0.0414678	-0.359177
			L	0.00358282	0.204637
			L	-0.0332753	0.0419549
			L	0.0395498	NA
			L	-0.0728247	-0.113312
			L	-0.0181717	NA
			L	0.106075	0.860312
			L	-0.023044	0.393098
			L	-0.210407	-1
			L	-0.0590834	0.472265
			L	-0.0337744	-0.199342
			L	-0.126804	-0.878407
			L	-0.100521	-1
			L	0.00940853	-0.198358
			L	0.180317	0.00553791
			L	0.147236	-0.00802726
			L	-0.11221	0.234488
			L	0.307684	0.228715
			L	-0.264968	NA
			L	0.179797	-0.463286
			L	-0.333288	-0.340766
			L	-0.068939	0.233398
			L	-0.00735038	0.0403971
			L	-0.0217146	-0.236418
			L	-0.110461	-0.267934
			L	-0.211376	0.128163
			L	0.0614676	-0.0461358
			L	0.0151049	-0.248831
			L	-0.182601	0.525722
			L	NA	NA
			L	NA	NA
			L	-0.184694	-0.657019
			L	-0.0894564	-0.0130963
			L	-0.0116949	-0.199279
			L	0.0736993	-1
			L	NA	NA
			L	0.0809035	-0.317407
			L	-0.149347	0.740071
			L	-0.0331807	-0.0979372
			L	NA	NA
			L	-0.0141354	0.00656001
			L	0.0342664	0.412735
			L	-0.201643	0.0491354
			L	-0.066019	-0.0733929
			L	-0.210367	0.269125
			L	-0.115159	0.143547
			L	0.0874679	-0.791638
			L	-0.0250595	-0.307753
			L	0.0695674	0.120267
			L	-0.0525678	0.305277
			L	-0.161477	NA
			L	-0.121816	-0.476465
			L	-0.0257072	-0.0302871
			L	-0.0289782	-0.398939
			L	0.0185908	-0.183751
			L	0.192818	0.302308
			L	-0.160144	-0.369889
			L	0.0771658	-0.0438155
			L	0.0519573	0.280893
			L	-0.0317499	-0.240506
			L	0.0101572	0.116804
			L	0.0951058	-0.258889
			L	-0.217719	-0.174868
			L	-0.0854072	-0.299269
			L	-0.0179907	0.0139315
			L	-0.177996	-0.128094
			L	-0.111395	-0.113325
			L	0.0275257	0.250072
			L	0.106385	-0.267876
			L	0.0306576	0.242039
			L	-0.282287	0.395765
			L	-0.0958308	-0.604122
			L	-0.140436	-0.0470158
			L	-0.0352471	-0.385581
			L	-0.0758471	-0.199112
			L	-0.0697718	NA
			L	0.0376977	-1
			L	-0.010774	-0.0733937
			L	-0.0118074	0.274373
			L	0.141541	-0.741015
			L	-0.220685	0.793984
			L	-0.130247	-0.0850212
			L	-0.100859	0.0739105
			L	-0.0309022	0.181111
			L	-0.0955037	-0.802833
			L	-0.127243	-0.316135
			L	-0.112767	-0.153123
			L	0.0915411	-1
			L	-0.00279873	-0.592267
			L	-0.0856256	0.0281328
			L	0.0152034	-0.00448011
			L	0.00459949	NA
			L	-0.116075	-0.0851026
			L	0.0852399	0.018176
			L	0.0128407	0.102443
			L	-0.0667099	1
			L	-0.070051	-0.174635
			L	-0.0137091	-0.754089
			L	0.0539825	-0.496738
			L	-0.0148363	-0.00280964
			L	-0.0435564	NA
			L	-0.217449	-0.896318
			L	-0.0343182	-1
			L	-0.11153	0.0168055
			L	-0.121785	-0.477324
			L	0.216255	0.261151
			L	-0.139422	0.315133
			L	0.199636	-1
			L	-0.140812	0.826221
			L	0.0198897	-0.369655
			L	-0.213648	-0.356792
			L	-0.140626	0.290171
			L	-0.245148	0.0109878
			L	0.114419	0.0859149
			L	-0.116785	-0.232759
			L	-0.0926716	-0.529486
			L	0.27516	0.0539677
			L	-0.0479134	0.513076
			L	-0.194804	-0.288158
			L	-0.0779725	0.0194349
			L	-0.0984557	NA
			L	-0.094631	-0.19485
			L	-0.0512565	0.133381
			L	0.112035	0.0847595
			L	-0.248311	-0.125296
			L	0.083242	0.061909
			L	0.0271087	-0.00838993
			L	0.00220193	-0.158132
			L	0.214654	-0.140163
			L	0.203372	0.0735885
			L	-0.0508201	-0.481663
			L	0.0330344	0.388595
			L	-0.218222	-0.466383
			L	-0.0862896	-0.516348
			L	0.0907851	NA
			L	0.0104973	-0.307113
			L	0.00463355	0.419201
			L	-0.107718	-0.232702
			L	-0.248042	-0.0947806
			L	-0.0412534	-0.30779
			L	NA	NA
			L	0.144718	-0.206138
			L	0.0898797	-0.111912
			L	0.0519344	0.309111
			L	-0.151249	-0.483008
			L	-0.0167615	-0.571387
			L	-0.056148	-0.0651236
			L	0.00552717	-0.033746
			L	0.00209603	-0.294791
			L	-0.122302	0.213681
			L	0.0852955	-0.298203
			L	-0.0689646	-0.467997
			L	0.0724687	-0.655641
			L	0.00676618	-0.680863
			L	0.0488836	-0.0733954
			L	-0.0600354	0.202804
			L	-0.0716577	0.285044
			L	0.225881	1
			L	-0.0794141	-0.073394
			L	-0.00915652	0.649776
			L	0.00232881	0.240685
			L	-0.0837204	-0.104765
			L	-0.0712509	-0.0894005
			L	0.127364	-0.434744
			L	-0.0769822	-0.127186
			L	-0.295607	-0.185173
			L	-0.0152277	-0.107254
			L	NA	NA
			L	-0.020787	-1
			L	0.289695	0.0184855
			L	-0.0515238	0.3465
			L	-0.109101	0.0543884

## Sheet: Fig6ab_6d&FST_Ml&Mr
Fig6ab_6d&FST_Ml&Mr			hand	Ml_6dl	Mr_6dl	Ml_FSTl	Mr_FSTl	matched_group
			R	0.346754	0.200166	-0.0732018	-0.146113	Discovery
			R	0.215217	0.38229	0.0313019	0.0245777	Discovery
			R	0.329898	0.223383	-0.116989	0.0027243	Discovery
			R	0.261236	0.426215	-0.0516985	0.111293	Discovery
			R	0.186309	0.163911	0.0152811	0.0298835	Discovery
			R	0.281577	0.0149961	-0.0269646	-0.0563874	Discovery
			R	0.798322	0.613669	-0.0778697	0.0512806	Discovery
			R	0.210579	0.447971	-0.0296623	-0.0255746	Discovery
			R	0.0552389	0.0811229	-0.033101	-0.00403629	Discovery
			R	0.482029	0.0657715	-0.173966	0.0293928	Discovery
			R	0.280115	0.207025	-0.136044	0.105717	Discovery
			R	0.177982	0.554079	-0.179075	0.00638685	Discovery
			R	0.474902	0.367404	0.0715183	0.156621	Discovery
			R	0.25259	0.272123	-0.140077	-0.000868354	Discovery
			R	0.545212	0.441627	-0.0807889	0.0666532	Discovery
			R	0.248543	0.447994	-0.0192448	0.0524728	Discovery
			R	0.428447	0.134608	0.0334151	0.0713079	Discovery
			R	0.31701	0.432218	-0.0329293	0.0771275	Discovery
			R	0.192469	0.762392	0.148342	0.0917774	Discovery
			R	0.334948	0.0773356	-0.0644677	0.0918926	Discovery
			R	0.100395	0.17171	0.0301717	0.0153126	Discovery
			R	0.424615	0.483778	0.00430982	-0.0678072	Discovery
			R	0.506041	0.383657	0.0629921	-0.0795538	Discovery
			R	0.20525	0.141626	0.0870684	-0.0179862	Discovery
			R	0.467228	0.260862	0.00467388	-0.0293169	Discovery
			R	0.254881	0.338176	0.152524	-0.0662842	Discovery
			R	0.677999	0.394175	0.00609973	0.114656	Discovery
			R	0.262183	0.151465	-0.0447574	-0.111597	Discovery
			R	0.273534	0.35657	-0.037253	0.0440262	Discovery
			R	0.429503	0.285262	-0.0917986	0.130557	Discovery
			R	0.770043	0.283413	-0.16829	0.0643455	Discovery
			R	0.667723	0.153224	0.0814537	0.0894951	Discovery
			R	0.297765	0.162789	-0.072915	-0.148287	Discovery
			R	0.399094	0.393449	-0.0378937	-0.0721238	Discovery
			R	0.605266	0.273879	-0.132363	-0.0191289	Discovery
			R	0.482593	0.348631	-0.0353081	0.0293405	Discovery
			R	0.288506	0.122286	-0.00244067	-0.184499	Discovery
			R	0.0699084	0.393549	-0.100071	0.0337158	Discovery
			R	0.459785	0.262204	-0.0519763	0.0682908	Discovery
			R	0.370188	0.384542	-0.0278492	0.00397438	Discovery
			R	0.318995	0.175778	-0.0505384	-0.00835989	Discovery
			R	0.167824	0.432441	-0.0406496	-0.108198	Discovery
			R	0.317998	0.411474	0.0167709	0.129784	Discovery
			R	0.594814	0.57299	0.00706274	0.0131563	Discovery
			R	0.0962709	0.673862	-0.0435651	-0.0460681	Discovery
			R	0.312034	0.396306	0.0570789	-0.0294268	Discovery
			R	0.265769	0.235077	-0.108068	-0.0242222	Discovery
			R	0.419383	0.245772	-0.0240081	0.0366174	Discovery
			R	0.164123	0.0429694	-0.0714581	-0.0208535	Discovery
			R	0.70353	0.371255	-0.0666219	0.115346	Discovery
			R	0.256049	0.150715	-0.0836682	-0.129413	Discovery
			R	0.104763	0.426949	0.0317919	0.0152232	Discovery
			R	0.373215	0.501913	-0.0268909	0.0912451	Discovery
			R	0.33943	0.216766	-0.160497	-0.0170905	Discovery
			R	0.420334	0.234915	0.0268018	-0.0145975	Discovery
			R	0.329687	0.357678	-0.124125	0.0335916	Discovery
			R	0.296653	0.795602	-0.0644309	-0.0170724	Discovery
			R	0.312048	0.330489	-0.0365317	-0.000251979	Discovery
			R	0.375756	0.35681	-0.16135	-0.0983049	Discovery
			R	0.146316	0.242449	-0.174061	-0.0590974	Discovery
			R	0.2242	0.407659	-0.0345083	-0.0375729	Discovery
			R	0.643996	0.205877	-0.138581	0.089991	Discovery
			R	0.576234	0.187959	-0.161392	0.0646875	Discovery
			R	0.303834	0.469137	0.0326192	0.00501195	Discovery
			R	0.1611	0.48233	-0.119584	-0.0460751	Discovery
			R	0.479758	0.639665	-0.113944	0.0123533	Discovery
			R	0.272704	0.0658356	0.0727671	0.194426	Discovery
			R	0.266997	0.184506	-0.0871409	-0.0361455	Discovery
			R	0.260883	0.0803611	-0.0941711	0.202171	Discovery
			R	0.646595	0.556698	0.00609373	0.0251496	Discovery
			R	0.298074	0.119474	0.0186762	-0.0173509	Discovery
			R	0.278583	0.26292	-0.106382	-0.108971	Discovery
			R	0.308361	0.124735	-0.1702	0.0289759	Discovery
			R	0.139249	0.265298	0.0626284	-0.0760359	Discovery
			R	0.180524	0.211439	-0.0686784	0.0269964	Discovery
			R	0.515485	0.179062	-0.0801697	0.00995291	Discovery
			R	0.561843	0.323229	0.0322815	-0.0117374	Discovery
			R	0.49194	0.225877	-0.133056	0.0279831	Discovery
			R	0.161182	0.340719	-0.126986	-0.0106816	Discovery
			R	0.273579	0.0500786	-0.0210543	-0.129403	Discovery
			R	0.312239	0.11824	0.0647291	0.109051	Discovery
			R	0.274332	0.364118	0.135597	0.140925	Discovery
			R	0.183423	0.284151	0.085289	0.0821625	Discovery
			R	0.141524	0.206885	0.0462409	-0.0430905	Discovery
			R	0.232939	0.304766	-0.125124	0.0139776	Discovery
			R	0.419649	0.198549	-0.192361	-0.108158	Discovery
			R	0.440662	0.506223	0.0467559	-0.0528607	Discovery
			R	0.409456	0.171358	-0.171696	0.0766583	Discovery
			R	0.355392	0.488259	0.0247324	-0.115794	Discovery
			R	0.387159	NA	-0.0756929	NA	Discovery
			R	0.226703	0.0641156	-0.0585111	0.0566475	Discovery
			R	0.311343	0.432579	0.0186631	0.262585	Discovery
			R	NA	NA	NA	NA	Discovery
			R	0.472465	0.310938	-0.160656	-0.114681	Discovery
			R	0.475143	0.414942	-0.0240533	0.121283	Discovery
			R	0.126825	0.0353377	-8.37985e-05	0.0992721	Discovery
			R	0.492018	0.257549	-0.013447	0.154165	Discovery
			R	0.102266	0.0921599	-0.0480285	-0.0151102	Discovery
			R	0.669187	0.174708	0.0387774	-0.158	Discovery
			R	0.271186	0.624547	-0.102294	-0.0126882	Discovery
			R	0.323993	0.396538	-0.0605701	-0.058787	Discovery
			R	0.312214	0.280846	0.0651651	0.164805	Discovery
			R	0.335001	0.0958609	-0.0838567	0.0455637	Discovery
			R	0.407174	0.133039	-0.0335353	-0.00349525	Discovery
			R	0.369758	0.210424	-0.10303	0.0328448	Discovery
			R	0.706594	0.587837	-0.00950247	0.0798936	Discovery
			R	0.149475	0.25843	-0.0657818	0.0256075	Discovery
			R	0.179315	0.536202	0.107655	-0.0146472	Discovery
			R	0.121203	0.0879825	-0.0222647	-0.00704279	Discovery
			R	0.291881	0.304961	0.0220941	0.146528	Discovery
			R	0.136937	0.177654	-0.0675147	-0.0627818	Discovery
			R	0.137965	0.196557	-0.142009	-0.226012	Discovery
			R	0.23982	0.322271	-0.183227	-0.0806046	Discovery
			R	0.180315	0.15706	-0.038145	-0.117322	Discovery
			R	0.316417	0.20944	-0.0565802	0.0213178	Discovery
			R	0.27894	0.33864	0.0333971	-0.0238878	Discovery
			R	0.505837	0.382778	-0.0986148	0.0786884	Discovery
			R	0.654168	0.379981	-0.0585335	0.0207768	Discovery
			R	0.305547	0.346711	-0.0876992	-0.0523774	Discovery
			R	0.312728	0.264051	-0.0188524	-0.0319528	Discovery
			R	0.541083	0.236719	-0.201753	-0.0725352	Discovery
			R	0.550374	0.519481	-0.102442	-0.0567967	Discovery
			R	0.56404	0.218709	0.0262218	-0.00654039	Discovery
			R	0.384087	0.37105	-0.226217	-0.304853	Discovery
			R	0.355763	0.170613	0.0401844	-0.0991212	Discovery
			R	0.351161	0.381612	-0.0187679	0.0324033	Discovery
			R	0.217038	0.310594	0.0093976	-0.0958177	Discovery
			R	0.204645	0.110469	-0.0284081	-0.0880433	Discovery
			R	0.321116	0.519195	0.066872	-0.0496453	Discovery
			R	0.276428	0.180981	0.0380269	-0.15892	Discovery
			R	0.294898	0.309662	0.0395344	0.28424	Discovery
			R	0.453354	0.365321	-0.151167	-0.210593	Discovery
			R	0.250844	0.222084	0.0104545	-0.141438	Discovery
			R	0.530461	0.0892346	-0.0202675	0.0667256	Discovery
			R	0.306148	0.320454	-0.0369811	-0.0500468	Discovery
			R	0.384844	0.129286	-0.184111	-0.0459097	Discovery
			R	0.215824	0.543244	-0.0589984	-0.0142728	Discovery
			R	0.516257	0.272981	0.00285278	-0.0396442	Discovery
			R	0.345527	0.39489	-0.0378633	0.102028	Discovery
			R	0.253916	0.0717488	-0.14386	-0.0601842	Discovery
			R	0.598886	0.438518	-0.174162	0.0272103	Discovery
			R	0.0993033	0.269572	0.031916	-0.0284604	Discovery
			R	0.578353	0.0938586	0.0444516	-0.323061	Discovery
			R	0.22498	0.116129	-0.155482	-0.0426314	Discovery
			R	NA	NA	NA	NA	Discovery
			R	0.562163	0.19253	-0.0238768	-0.108232	Discovery
			R	0.682479	0.534719	-0.279555	-0.0970471	Discovery
			R	0.496715	0.250232	-0.0850566	-0.0312113	Discovery
			R	0.496702	0.535452	-0.0289059	-0.000646521	Discovery
			R	0.0779046	0.430117	-0.0356018	-0.0857668	Discovery
			R	0.312297	0.125765	-0.134306	-0.0196063	Discovery
			R	0.37644	0.313057	-0.0125221	0.151747	Discovery
			R	0.267516	0.205789	-0.0517893	0.0696238	Discovery
			R	0.329127	0.137255	-0.0139945	0.0712409	Discovery
			R	0.336978	0.272481	-0.0633218	0.0176436	Discovery
			R	0.357859	0.350229	0.0637573	-0.00469011	Discovery
			R	0.289423	0.314612	0.0744347	0.0303319	Discovery
			R	0.233024	0.261919	0.0107996	-0.0819607	Discovery
			R	0.426641	0.311576	-0.0507882	-0.0790176	Discovery
			R	0.477188	0.208938	-0.3759	-0.197874	Discovery
			R	0.657553	0.100126	-0.071405	0.044744	Discovery
			R	0.484837	0.495285	0.012711	0.0210557	Discovery
			R	0.343138	0.223055	0.280575	-0.159177	Discovery
			R	0.191649	0.264252	-0.14722	-0.0856768	Discovery
			R	0.693705	0.242392	0.0549588	-0.108808	Discovery
			R	0.511043	0.337113	0.0787469	0.0350911	Discovery
			R	0.367156	0.421308	-0.205757	0.0420032	Discovery
			R	0.54353	0.696002	0.0552769	0.00572816	Discovery
			R	0.346911	0.284135	-0.0492936	0.0150026	Discovery
			R	0.242355	0.185271	-0.0989456	-0.0816776	Discovery
			R	0.0563837	0.331007	-0.152672	-0.0380816	Discovery
			R	0.653911	0.701858	0.0831664	0.250205	Discovery
			R	0.239778	0.333686	-0.133158	0.0521395	Discovery
			R	NA	NA	NA	NA	Discovery
			R	0.438103	0.338899	-0.1647	-0.0254465	Discovery
			R	0.305316	0.319514	-0.0875991	0.117884	Discovery
			R	0.509341	0.169352	-0.153091	-0.135498	Discovery
			R	0.352601	0.336584	-0.0746904	0.103026	Discovery
			R	0.456185	0.448374	-0.0440459	-0.0490096	Discovery
			R	0.523972	0.186138	0.130476	0.0147479	Discovery
			R	0.349259	0.341589	-0.0898267	-0.00238665	Discovery
			R	0.387334	0.503721	-0.00694335	0.11605	Discovery
			R	0.490385	0.432084	-0.118731	-0.105074	Discovery
			R	0.20958	0.3563	0.116728	0.112726	Discovery
			R	NA	NA	NA	NA	Discovery
			R	0.222087	0.0445804	-0.0865151	-0.00577749	Discovery
			R	0.109492	0.188153	-0.051138	0.0188478	Discovery
			R	0.331385	0.174474	-0.0178801	-0.112961	Discovery
			R	0.521237	0.22011	-0.0185865	0.0874536	Discovery
			R	0.235136	0.260392	0.0763897	-0.0206883	Discovery
			R	0.458958	0.367044	-0.0799409	0.0415834	Discovery
			R	0.155955	0.275015	-0.0531706	0.00927922	Discovery
			R	0.152068	0.948297	-0.0277093	-0.107315	Discovery
			R	0.273703	0.381748	0.141657	-0.0664744	Discovery
			R	0.241289	0.420102	-0.0518899	0.152539	Discovery
			R	0.541575	0.552689	0.0504145	0.0706084	Discovery
			R	0.243384	0.237046	-0.0773633	-0.104728	Discovery
			R	0.340379	0.382312	0.0649343	-0.0130957	Discovery
			R	0.142788	0.487606	-0.0585917	0.070013	Discovery
			R	0.487473	0.440135	-0.0946409	-0.114325	Discovery
			R	0.341468	0.20348	-0.118673	0.0624107	Discovery
			R	0.1899	0.094028	-0.0363445	-0.134432	Discovery
			R	0.318909	0.224092	-0.0228361	0.148242	Discovery
			R	0.289541	0.44497	-0.113371	-0.057203	Discovery
			R	0.483645	0.432238	-0.0616687	0.0452074	Discovery
			R	0.428677	0.485737	0.056382	-0.0932176	Discovery
			R	0.606978	0.485344	-0.0930795	0.0729056	Discovery
			R	0.356191	0.626392	0.0862241	0.201253	Discovery
			R	0.214276	0.357378	-0.00571803	-0.175298	Discovery
			R	0.218935	0.389881	-0.0246254	-0.0321664	Discovery
			R	0.369668	0.523432	-0.0374989	0.0914276	Discovery
			R	0.46501	0.284772	-0.0274653	0.0205369	Discovery
			R	0.665196	0.222182	-0.0656371	0.000726126	Discovery
			R	0.652648	0.597927	0.004425	0.186557	Discovery
			R	0.468771	0.339219	-0.143076	-0.099195	Discovery
			R	0.199721	0.216785	0.00945752	0.04227	Discovery
			R	0.472535	0.519997	-0.115285	-0.0871356	Discovery
			R	NA	NA	NA	NA	Discovery
			R	0.391034	0.397855	-0.123564	-0.00863311	Discovery
			R	0.509869	0.384786	-0.0619669	0.0830483	Discovery
			R	0.553699	0.380668	0.00512705	-0.0643312	Discovery
			R	0.305451	0.183259	-0.0989974	-0.040865	Discovery
			R	0.435981	0.101978	0.0260991	0.0647124	Discovery
			R	0.554291	0.0369915	-0.2022	-0.100899	Discovery
			R	0.428178	0.398267	-0.0487205	-0.0163728	Discovery
			R	0.457695	0.202625	-0.156188	-0.0421294	Discovery
			R	0.324228	0.215357	-0.0345362	-0.110319	Discovery
			R	0.532682	0.396085	-0.166081	-0.0562535	Discovery
			R	0.130677	0.593545	-0.0207713	-0.127092	Discovery
			R	0.480197	0.642993	-0.178599	0.0388587	Discovery
			R	0.445558	0.301328	0.040619	0.0692522	Discovery
			R	0.412808	0.131097	-0.233596	-0.21702	Discovery
			R	0.349076	NA	-0.0554177	NA	Discovery
			R	0.234186	0.14296	-0.0856674	-0.143886	Discovery
			R	0.0470575	0.00906135	-0.0674184	-0.13389	Discovery
			R	0.370235	0.658552	0.0323121	0.0677973	Discovery
			R	0.498696	0.353092	-0.0473411	-0.0582216	Discovery
			R	0.222852	0.151156	0.0813202	-0.0347131	Discovery
			R	0.460516	0.291604	-0.291532	-0.233632	Discovery
			R	0.562721	0.45565	-0.0319415	0.0366348	Discovery
			R	0.487011	0.248554	-0.0904704	-0.0650585	Discovery
			R	0.291029	0.282673	0.0101309	0.0706219	Discovery
			R	0.230907	0.100376	0.0450607	-0.110559	Discovery
			R	0.0503814	0.184698	-0.0269496	-0.0233451	Discovery
			R	0.237089	0.280737	-0.0286309	-0.0436688	Discovery
			R	0.276665	0.0811167	-0.00513207	-0.233154	Discovery
			R	0.418047	0.291596	0.025324	-0.0406445	Discovery
			R	0.438886	0.505891	-0.0628856	-0.0319834	Discovery
			R	0.258883	0.287395	0.0517117	-0.072243	Discovery
			R	0.431207	0.210007	-0.228762	-0.106169	Discovery
			R	0.217383	0.0324515	-0.0607869	0.0137751	Discovery
			R	0.831252	0.361613	-0.205943	-0.0422968	Discovery
			R	0.247452	0.302328	0.0419507	-0.0783361	Discovery
			R	0.356548	0.404183	0.0392044	-0.02514	Discovery
			R	0.269776	0.371676	-0.0734144	-0.0186362	Discovery
			R	0.322592	0.737727	-0.266201	-0.188411	Discovery
			R	0.536584	0.256807	-0.233564	0.0793272	Discovery
			R	0.807122	0.426689	0.0234318	0.187594	Discovery
			R	0.501103	0.568155	0.0106593	-0.0918836	Discovery
			R	0.107326	0.966154	0.0184489	-0.191932	Discovery
			R	0.382516	0.278425	-0.00320715	-0.0232561	Discovery
			R	0.0458463	0.158737	-0.0849817	-0.0220762	Discovery
			R	0.359988	0.370444	0.0631734	0.141216	Discovery
			R	0.186407	0.126595	-0.0647539	-0.0199677	Discovery
			R	0.552229	0.431371	-0.108317	-0.10634	Discovery
			R	0.194351	0.242003	0.0699068	-0.0918385	Discovery
			R	0.495184	0.124852	0.112062	0.055149	Discovery
			R	0.358572	0.213972	0.0778184	-0.0510806	Discovery
			R	0.407701	0.464642	0.0658877	0.0858007	Discovery
			R	0.252472	0.364861	-0.172453	0.0310738	Discovery
			R	0.246822	0.477272	-0.0254046	-0.0262709	Discovery
			R	0.235807	0.24397	-0.26649	0.0013651	Discovery
			R	0.555665	0.637246	-0.121603	-0.126113	Discovery
			R	0.28894	0.10637	0.0488446	-0.223016	Discovery
			R	NA	NA	NA	NA	Discovery
			R	0.154729	0.220477	-0.0596759	-0.023224	Discovery
			R	0.437169	0.0580361	-0.0992179	0.00636343	Discovery
			R	0.393239	0.192652	0.0346183	0.0538439	Discovery
			R	0.0222887	0.0861368	0.0401376	-0.145976	Discovery
			R	0.383243	0.344496	-0.0370377	0.119267	Discovery
			R	0.333976	0.590962	-0.0372027	0.162212	Discovery
			R	0.480304	0.331698	-0.0174872	0.0945612	Discovery
			R	0.261042	0.358075	-0.185547	-0.134225	Discovery
			R	0.409378	0.39127	-0.0176552	0.0347241	Discovery
			R	0.244964	0.113521	-0.114449	-0.149569	Discovery
			R	0.454439	-0.0158747	0.0661333	-0.103747	Discovery
			R	0.418122	0.221076	-0.0706109	0.00983732	Discovery
			R	0.436385	0.289219	0.041549	-0.0278873	Discovery
			R	0.407857	0.391609	-0.0927578	-0.131401	Discovery
			R	0.313509	0.204669	-0.0744718	0.0239409	Discovery
			R	0.367892	0.19716	0.0264401	0.0180059	Discovery
			R	0.308249	0.483843	-0.0536238	-0.0104956	Discovery
			R	0.543711	0.0489169	-0.207969	0.0809826	Discovery
			R	0.0791207	0.185557	-0.0321601	0.0497177	Discovery
			R	0.341115	0.203297	-0.132007	0.125485	Discovery
			R	0.0968393	0.174713	-0.193677	-0.0210037	Discovery
			R	0.53935	0.18317	-0.132116	-0.00707254	Discovery
			R	0.817102	0.317133	-0.19893	-0.0742172	Discovery
			R	NA	NA	NA	NA	Discovery
			R	0.674477	0.48333	0.00825189	0.0808018	Discovery
			R	0.465458	0.0778575	-0.0642772	0.0149569	Discovery
			R	0.654402	0.263189	-0.158968	0.0570285	Discovery
			R	0.499368	0.0719023	-0.0242639	-0.00201715	Discovery
			R	0.498717	0.210925	-0.184068	0.187758	Replication
			R	0.209929	0.364578	0.0625975	0.119669	Replication
			R	0.376853	0.227895	-0.137044	0.0279327	Replication
			R	0.193563	0.323719	-0.148936	0.00860984	Replication
			R	0.295949	0.322907	-0.229538	0.0066303	Replication
			R	NA	NA	NA	NA	Replication
			R	0.743524	0.521207	0.0765068	-0.125929	Replication
			R	0.493413	0.453609	-0.144026	-0.0859589	Replication
			R	0.247529	0.201378	-0.13448	-0.129391	Replication
			R	0.163508	0.151517	-0.0797006	-0.0206327	Replication
			R	0.041653	0.154383	0.0985675	0.119732	Replication
			R	0.224848	0.247917	-0.0537138	-0.0347504	Replication
			R	0.325622	0.408495	-0.188256	-0.00754764	Replication
			R	0.23936	0.437156	-0.160312	-0.0680203	Replication
			R	0.182276	0.471437	0.0673918	0.081676	Replication
			R	NA	NA	NA	NA	Replication
			R	0.309386	0.211193	-0.258177	-0.0556176	Replication
			R	0.567149	0.508196	-0.108343	0.313027	Replication
			R	0.876075	0.271625	-0.111773	-0.123587	Replication
			R	0.192308	0.280876	0.00148005	0.125183	Replication
			R	0.136326	0.10031	-0.104967	-0.0587142	Replication
			R	0.252691	0.148865	0.0497058	0.026431	Replication
			R	0.432076	0.193658	-0.0279396	0.0962443	Replication
			R	0.649138	0.158735	-0.159954	-0.0556775	Replication
			R	0.208529	0.120456	-0.0596516	0.0283172	Replication
			R	0.237474	0.50665	-0.190355	0.0558021	Replication
			R	0.405421	0.513787	-0.218289	0.0182191	Replication
			R	0.34395	0.301411	0.0685415	0.0409892	Replication
			R	0.476506	0.17058	-0.116799	-0.0412677	Replication
			R	0.515393	0.525021	-0.132707	-0.098681	Replication
			R	0.457153	0.338273	-0.136656	0.0933342	Replication
			R	0.316893	0.344652	-0.122189	-0.0102106	Replication
			R	0.237041	0.42054	0.248744	0.0695952	Replication
			R	0.211628	0.445199	-0.113801	-0.0773461	Replication
			R	0.598396	0.426667	-0.0235588	0.00439453	Replication
			R	0.648881	0.285482	-0.00731728	0.133094	Replication
			R	0.455988	0.182015	-0.0852687	-0.0621917	Replication
			R	0.214324	0.377224	-0.0333907	0.0104542	Replication
			R	0.319277	0.137207	-0.0804731	-0.0686746	Replication
			R	0.388704	0.21906	-0.0655008	-0.0165522	Replication
			R	0.429324	0.442038	0.181152	0.0873831	Replication
			R	0.724767	0.397176	-0.177449	-0.0698972	Replication
			R	0.212751	0.0351393	0.0254763	-0.0210436	Replication
			R	0.317449	0.221291	0.0210988	0.0589787	Replication
			R	0.415521	0.472513	-0.0162779	0.120931	Replication
			R	0.294356	0.225932	-0.106179	-0.0234162	Replication
			R	0.252507	0.13557	-0.0285637	-0.0132221	Replication
			R	0.386346	0.233506	0.218556	0.0703164	Replication
			R	0.380508	0.374675	-0.136987	-0.165924	Replication
			R	0.183778	0.285335	-0.157555	-0.151347	Replication
			R	0.406995	0.292512	-0.0776512	-0.00741193	Replication
			R	0.351084	0.400593	0.00595141	0.098085	Replication
			R	0.15957	0.407569	0.0557185	-0.128977	Replication
			R	0.275114	0.507928	-0.0295529	0.167231	Replication
			R	0.206828	0.122568	-0.0379793	0.0194907	Replication
			R	0.513256	0.527404	-0.0170385	0.0795854	Replication
			R	0.265248	0.322285	0.0955548	0.176355	Replication
			R	0.204788	0.123323	-0.00447644	0.0414052	Replication
			R	0.171026	0.365918	0.0339091	0.112443	Replication
			R	0.248174	0.253767	0.105226	-0.0233169	Replication
			R	0.544468	0.17237	-0.0953404	-0.0282197	Replication
			R	0.334879	0.33782	0.0258318	0.106309	Replication
			R	0.328652	0.198196	-0.0482381	-0.15273	Replication
			R	0.19972	0.44782	-0.0467319	-0.116751	Replication
			R	0.106599	0.409886	0.0333018	0.148251	Replication
			R	0.386465	0.394093	-0.157224	-0.225762	Replication
			R	0.773129	0.139282	-0.00197927	0.0339496	Replication
			R	0.165231	0.0374718	-0.207762	-0.0403517	Replication
			R	0.398566	0.129967	-0.09054	-0.106473	Replication
			R	0.711945	NA	0.0818361	NA	Replication
			R	NA	NA	NA	NA	Replication
			R	0.262788	0.0960822	0.0742201	0.0304021	Replication
			R	0.720556	0.755721	-0.0689301	0.0812174	Replication
			R	0.401244	0.21431	-0.02716	0.178942	Replication
			R	0.388145	0.278825	0.051855	0.0256825	Replication
			R	0.597294	0.275946	0.115755	0.101329	Replication
			R	0.263278	0.25732	0.0316819	0.0045966	Replication
			R	0.501504	0.288429	-0.0302389	0.0620668	Replication
			R	0.328838	0.325283	0.0164816	-0.0092588	Replication
			R	0.659941	0.138792	-0.0867023	-0.0201285	Replication
			R	0.154863	0.362924	0.11515	0.0462952	Replication
			R	0.363153	0.167568	-0.119613	0.124916	Replication
			R	0.323223	0.521159	-0.0756539	0.00291938	Replication
			R	0.122213	0.326412	0.0627431	-0.0259553	Replication
			R	0.298343	0.196182	0.0798001	-0.0193849	Replication
			R	0.275555	0.188169	0.0743209	-0.0317461	Replication
			R	0.330439	0.492428	-0.0938449	0.10817	Replication
			R	0.145095	0.0663782	-0.209403	-0.185812	Replication
			R	0.189829	0.318133	-0.0500198	-0.064387	Replication
			R	0.0545835	0.109346	0.13193	-0.0489829	Replication
			R	0.283551	0.229	-0.0329338	0.131556	Replication
			R	0.0400461	0.271305	-0.0324307	-0.0622411	Replication
			R	0.139709	0.370661	-0.040318	0.00551545	Replication
			R	0.4159	0.442779	0.0164264	-0.0761817	Replication
			R	0.248569	0.0765517	-0.0375012	0.108433	Replication
			R	0.148103	-0.0826047	-0.126452	-0.0674847	Replication
			R	0.466235	0.316876	-0.0805025	-0.157063	Replication
			R	0.881035	0.784889	0.0019339	0.0983524	Replication
			R	0.367031	0.524132	-0.0440542	-0.305165	Replication
			R	0.349583	0.44033	-0.052862	0.054462	Replication
			R	0.481027	0.229753	-0.178051	-0.0582808	Replication
			R	0.200067	0.421705	0.0704061	0.0521213	Replication
			R	0.47548	0.0514584	-0.119709	-0.0940753	Replication
			R	0.568016	0.171672	-0.228338	-0.0358746	Replication
			R	0.248354	0.142842	-0.0345009	-0.104651	Replication
			R	0.322433	0.175379	-0.0779991	0.127143	Replication
			R	0.365047	0.19513	-0.0400899	-0.063505	Replication
			R	0.470721	0.678847	-0.0946317	-0.126072	Replication
			R	0.549058	0.400403	0.0115604	-0.0312733	Replication
			R	0.539087	0.376791	-0.0916361	0.0435752	Replication
			R	0.23394	0.283006	-0.005961	0.0805098	Replication
			R	0.61307	0.530966	-0.232268	-0.0496796	Replication
			R	0.642348	0.509155	-0.10681	-0.159789	Replication
			R	0.321051	0.368304	0.0942545	-0.0125757	Replication
			R	0.189209	0.275654	-0.205726	0.0253214	Replication
			R	0.116971	0.237768	-0.110624	0.0670701	Replication
			R	0.196086	0.287289	-0.12144	-0.0368554	Replication
			R	0.419308	0.393158	-0.0216549	-0.0535942	Replication
			R	0.133104	0.143856	-0.0686968	-0.0985284	Replication
			R	0.272841	0.381975	-0.0152177	-0.00798388	Replication
			R	0.331769	0.521282	-0.05602	0.0945057	Replication
			R	0.493623	0.297811	-0.118838	0.0208044	Replication
			R	0.293653	0.19884	-0.0479693	0.0879764	Replication
			R	0.185927	0.302146	-0.0273353	-0.118212	Replication
			R	0.582638	0.578963	-0.130516	0.0905889	Replication
			R	0.449988	0.242244	0.00624316	0.12347	Replication
			R	0.313203	0.253896	0.0309724	-0.0561177	Replication
			R	0.308209	0.414948	0.0285789	0.0111211	Replication
			R	0.38804	0.0757547	-0.0824064	0.00547817	Replication
			R	0.509101	0.181806	0.023141	0.0618513	Replication
			R	0.438456	0.263443	0.154687	0.0442594	Replication
			R	0.439154	0.608021	-0.034036	-0.00959983	Replication
			R	0.314956	0.255853	-0.160778	0.0595493	Replication
			R	0.0888033	-0.0787212	-0.0886564	-0.290819	Replication
			R	0.390716	0.286792	-0.0232284	-0.088075	Replication
			R	0.391591	0.557248	-0.00662115	-0.0940262	Replication
			R	0.446627	0.0663866	0.132819	-0.152613	Replication
			R	0.164052	0.380259	-0.0199219	0.159205	Replication
			R	0.331542	0.653574	-0.110147	0.12869	Replication
			R	0.944495	0.350908	0.0120432	0.124139	Replication
			R	0.306708	0.24068	-0.0498465	-0.0269662	Replication
			R	0.393015	0.263032	-0.113666	-0.0523802	Replication
			R	0.206124	0.153941	-0.101501	-0.0486333	Replication
			R	0.419721	0.191994	0.0156374	0.0120976	Replication
			R	0.368377	0.289796	-0.0237413	0.0818304	Replication
			R	0.499976	0.364561	-0.195825	-0.0329546	Replication
			R	0.306087	0.27822	-0.0156088	-0.0292155	Replication
			R	0.731311	0.379128	-0.209383	0.0737964	Replication
			R	0.532655	0.222508	-0.024125	-0.0481259	Replication
			R	0.432184	0.549801	-0.10529	-0.176552	Replication
			R	0.61773	0.313244	-0.125136	-0.0646655	Replication
			R	0.642669	0.43774	0.0458607	0.169229	Replication
			R	0.696121	0.32841	-0.0187581	-0.0452404	Replication
			R	0.429083	0.0754582	-0.233513	-0.0510416	Replication
			R	0.39771	0.431317	-0.114721	0.114827	Replication
			R	0.258773	0.300353	0.0928348	0.138273	Replication
			R	0.132546	0.116542	-0.130071	-0.0674111	Replication
			R	0.452154	0.32314	-0.26656	0.0717195	Replication
			R	0.248386	0.272211	0.221017	0.0769826	Replication
			R	0.238016	0.36471	-0.144896	0.0338178	Replication
			R	0.170936	0.415768	-0.0849789	0.0118686	Replication
			R	0.186428	0.444298	-0.277563	-0.0744015	Replication
			R	0.301492	0.139667	-0.162447	-0.068171	Replication
			R	0.28087	0.416119	-0.111223	-0.0170772	Replication
			R	0.525312	0.220642	-0.0849614	0.0159837	Replication
			R	0.223632	0.242155	-0.0852527	0.000210066	Replication
			R	0.233286	0.164603	-0.168573	-0.0172833	Replication
			R	0.298283	0.230394	-0.0862466	-0.167481	Replication
			R	0.135311	0.207839	-0.175701	-0.0261843	Replication
			R	0.553769	0.397934	0.114649	-0.117235	Replication
			R	0.479186	0.00661197	-0.0914544	-0.0202167	Replication
			R	0.217054	0.26501	-0.102027	0.116028	Replication
			R	0.173616	0.171155	-0.083805	-0.0373501	Replication
			R	0.435881	0.0200761	-0.0431413	0.0802314	Replication
			R	0.305311	0.226617	0.0672475	-0.154085	Replication
			R	0.538202	0.574977	-0.123386	0.0040852	Replication
			R	0.118819	0.226777	-0.0750871	-0.0151603	Replication
			R	0.150515	0.291024	0.0465778	0.16115	Replication
			R	0.118459	0.226137	0.0292969	-0.0114828	Replication
			R	0.588348	0.298817	0.0357218	-0.0723486	Replication
			R	0.524556	0.128351	-0.067392	0.039744	Replication
			R	0.272522	0.345262	-0.0192824	0.0296259	Replication
			R	0.445482	0.817668	-0.153838	-0.159174	Replication
			R	0.236102	0.0710059	-0.0735539	0.116317	Replication
			R	0.189262	0.220928	0.197359	0.0828456	Replication
			R	0.452228	0.360815	0.0169465	-0.0561025	Replication
			R	0.0715698	0.204966	-0.114127	-0.0903429	Replication
			R	0.605656	0.290656	0.013817	0.0958476	Replication
			R	0.197909	0.264283	-0.0643726	0.0232426	Replication
			R	0.293233	0.134575	-0.173625	-0.0530449	Replication
			R	0.338374	0.310179	-0.050158	0.0284214	Replication
			R	0.427263	0.0665502	-0.144002	0.0110152	Replication
			R	0.400408	0.270684	-0.254624	-0.158844	Replication
			R	0.425605	0.292359	-0.0286432	0.000706177	Replication
			R	0.20318	0.166432	-0.108078	0.15657	Replication
			R	0.397657	0.213392	-0.146533	0.0422259	Replication
			R	0.0860858	0.109418	-0.0350821	-0.0541076	Replication
			R	0.307678	0.367357	-0.104263	0.122747	Replication
			R	0.552477	0.0108506	-0.072296	0.0425824	Replication
			R	0.30549	0.374525	0.137422	-0.0249594	Replication
			R	0.378667	0.128544	-0.102138	-0.0190801	Replication
			R	0.104047	-0.0931934	-0.040865	-0.150408	Replication
			R	0.418324	0.446285	0.021164	0.0661443	Replication
			R	0.18335	0.314752	-0.0376991	0.0328112	Replication
			R	0.106994	0.164092	-0.0338225	-0.0235008	Replication
			R	0.399403	0.467427	-0.0100519	-0.000643607	Replication
			R	0.395098	0.29419	-0.113932	0.0767144	Replication
			R	0.456395	0.255927	-0.0531235	-0.148004	Replication
			R	0.249592	0.160459	-0.15935	0.0358395	Replication
			R	0.391581	0.456803	-0.0735908	-0.0148053	Replication
			R	0.099113	-0.0613325	-0.104485	-0.100017	Replication
			R	0.428142	0.370585	-0.0708262	0.0908254	Replication
			R	0.690914	0.446918	-0.032146	0.026815	Replication
			R	0.213985	0.228966	-0.118313	-0.0883479	Replication
			R	0.32372	0.245334	-0.0653689	-0.0794365	Replication
			R	0.423028	0.58339	-0.149447	0.153379	Replication
			R	0.17599	0.181741	-0.0894391	-0.0829322	Replication
			R	0.258819	0.0996009	0.00503395	0.0427852	Replication
			R	0.12172	0.0410589	0.0133329	-0.0536728	Replication
			R	0.485894	0.524441	-0.157295	-0.111815	Replication
			R	0.562875	0.195309	-0.0209284	-0.029459	Replication
			R	0.270168	0.550006	0.0468882	-0.0864904	Replication
			R	0.315774	0.324914	-0.0127629	-0.0634475	Replication
			R	0.549285	0.218	0.00123216	0.0310465	Replication
			R	0.390477	0.418807	-0.109529	0.10863	Replication
			R	0.341589	0.299614	0.0467368	-0.0198701	Replication
			R	0.386793	0.199243	-0.106686	-0.0255633	Replication
			R	0.242921	0.191443	-0.100943	0.0199443	Replication
			R	0.44767	0.308439	-0.0935349	0.0852664	Replication
			R	0.402748	0.355445	-0.0838104	0.0138943	Replication
			R	0.55042	0.56868	-0.134205	0.00263618	Replication
			R	0.444944	0.138395	-0.135936	-0.0283071	Replication
			R	0.187898	0.312669	0.0172134	0.0239473	Replication
			R	0.369599	0.163197	-0.0808785	0.0881243	Replication
			R	0.30988	0.464891	0.0669288	0.0447484	Replication
			R	0.398193	0.128663	-0.088941	0.0291571	Replication
			R	NA	NA	NA	NA	Replication
			R	0.370357	0.163772	0.0394702	0.0829676	Replication
			R	0.408157	0.359634	-0.141001	0.264951	Replication
			R	0.486766	0.306157	-0.0493364	-0.0498517	Replication
			R	0.411207	0.516134	-0.125018	0.0292294	Replication
			R	0.187719	0.177536	-0.0101057	0.0827247	Replication
			R	0.605672	0.499285	0.0436739	0.0595357	Replication
			R	0.222335	0.393855	-0.11663	0.240469	Replication
			R	0.321216	0.438057	-0.0026087	0.0356146	Replication
			R	0.358874	0.0805817	-0.0531887	-0.129277	Replication
			R	0.372878	0.344465	-0.10555	-0.0195732	Replication
			R	0.585259	0.605107	-0.0415049	0.182023	Replication
			R	0.171289	0.337788	-0.00723382	0.111154	Replication
			R	0.201013	0.58187	-0.108441	0.13874	Replication
			R	0.24085	0.18908	-0.0114528	0.00647648	Replication
			R	0.400886	0.0758896	-0.0129732	0.0403716	Replication
			R	NA	NA	NA	NA	Replication
			R	NA	NA	NA	NA	Replication
			R	0.376437	0.162917	0.0481376	0.0486323	Replication
			R	0.701447	0.259747	-0.101529	-0.0113117	Replication
			R	0.484663	0.213471	-0.0564329	0.0674932	Replication
			R	0.140959	0.118398	-0.16363	0.0592587	Replication
			R	0.260201	0.0375438	-0.141418	-0.0410321	Replication
			R	0.485529	0.458562	-0.147449	0.145415	Replication
			R	0.571749	0.327783	0.0220478	-0.110844	Replication
			R	0.0233284	-0.00935484	-0.25951	-0.0769051	Replication
			R	0.71822	0.184024	-0.230207	-0.065907	Replication
			R	0.302475	0.411955	-0.145208	-0.0468255	Replication
			R	0.356192	0.404841	-0.0452413	-0.000416436	Replication
			R	0.38581	0.14904	-0.0740284	0.0292211	Replication
			R	0.211829	0.360829	-0.12675	-0.0940983	Replication
			R	0.384479	0.18067	-0.0696406	-0.0663088	Replication
			R	0.499178	0.364643	0.0646616	-0.0202316	Replication
			R	0.408709	0.4237	-0.13347	-0.135516	Replication
			R	0.469828	0.103391	-0.00481151	-0.0361006	Replication
			R	0.465925	0.325691	-0.0324565	-0.0171311	Replication
			R	0.332959	0.396774	-0.0275604	-0.0141701	Replication
			R	0.531986	0.507685	-0.29795	-0.0307444	Replication
			R	0.414568	0.361846	0.0117076	-0.0446946	Replication
			R	0.299388	0.265645	0.0224729	0.0434762	Replication
			R	0.49228	0.498237	0.116286	-0.0676795	Replication
			R	0.279821	0.382976	0.0129197	-0.0261466	Replication
			R	0.500819	0.0147434	-0.2347	-0.0162514	Replication
			R	0.322109	0.133112	-0.111275	0.130624	Replication
			R	0.291117	0.218649	0.0337643	-0.0765306	Replication
			R	0.0547159	0.239561	-0.021906	-0.0449116	Replication
			R	0.317683	0.274892	0.077489	-0.00153291	Replication
			R	0.396926	0.404735	-0.177953	0.0978581	Replication
			R	0.400122	0.394644	-0.144764	-0.00424832	Replication
			R	0.43153	0.291087	-0.0756486	0.00172182	Replication
			R	0.282725	0.244888	0.0295962	0.0502708	Replication
			R	0.125774	0.186253	0.118169	0.0231532	Replication
			R	0.103765	0.214509	-0.079473	0.0114927	Replication
			R	0.273097	0.40872	0.0666062	-0.046656	Replication
			R	0.297904	0.383506	0.0177464	-0.0028647	Replication
			R	0.428096	0.482286	0.0799771	0.00371263	Replication
			R	0.400861	0.0702563	0.000411163	0.0266668	Replication
			R	0.340451	0.550729	-0.0284441	0.0242342	Replication
			R	0.214761	0.39725	0.00789605	0.0820011	Replication
			R	0.282865	0.0307774	-0.0684324	-0.0523648	Replication
			R	0.105127	0.247722	-0.0286426	-0.0933347	Replication
			L	-0.00515626	0.356381	-0.0556987	0.11231	Discovery
			L	0.0422524	-0.0888176	-0.0489831	0.192633	Discovery
			L	0.470897	0.670425	0.00685983	0.0390783	Discovery
			L	0.322334	0.319947	-0.0129597	0.00365305	Discovery
			L	0.378955	0.362869	0.0137571	-0.104296	Discovery
			L	0.183697	0.408129	-0.0516204	-0.0201513	Discovery
			L	0.17757	-0.0194529	0.0252869	-0.0213234	Discovery
			L	0.0217153	0.0847829	-0.0681507	-0.0655039	Discovery
			L	0.146515	0.421784	0.0924289	-0.0913604	Discovery
			L	0.228523	0.405025	0.0120269	-0.117497	Discovery
			L	0.110845	0.528941	0.108136	0.0236847	Discovery
			L	0.436771	0.373039	0.205268	0.17598	Discovery
			L	0.841576	0.633511	0.067828	-0.0114345	Discovery
			L	0.226344	0.302038	-0.127655	-0.107599	Discovery
			L	0.117087	0.253053	0.0208088	0.0844786	Discovery
			L	0.150936	0.484004	-0.205691	-0.216291	Discovery
			L	0.256548	0.382174	-0.00232506	-0.0501353	Discovery
			L	0.24965	0.246394	-0.18516	-0.119881	Discovery
			L	0.113788	0.192237	0.0678443	0.0290014	Discovery
			L	0.331489	0.405059	0.0923396	0.0321752	Discovery
			L	0.319482	0.806549	0.0967015	0.001336	Discovery
			L	0.105123	0.269853	0.00483596	0.0698519	Discovery
			L	0.290314	0.135556	0.040403	-0.173798	Discovery
			L	0.301334	0.383255	0.0345838	0.0222586	Discovery
			L	0.321589	0.500887	0.0266895	-0.0592133	Discovery
			L	0.459607	0.703407	0.00890325	0.100884	Discovery
			L	0.115017	0.267624	-0.0224849	0.0752101	Discovery
			L	0.398892	0.568407	0.0366675	-0.175468	Discovery
			L	0.12275	0.198713	0.0710127	0.045621	Discovery
			L	0.211783	0.218912	0.00887705	0.0654309	Discovery
			L	0.479734	0.610286	0.0512354	0.0448782	Discovery
			L	0.177535	0.235506	-0.0159207	0.0720423	Discovery
			L	0.404461	0.304706	0.245003	-0.0698306	Discovery
			L	0.429086	0.263185	-0.052402	-0.244264	Discovery
			L	0.634793	0.478591	-0.146755	0.0429303	Discovery
			L	0.316724	0.647411	-0.0209029	-0.0880825	Discovery
			L	0.337748	0.594232	0.143557	-0.17938	Discovery
			L	0.178976	0.20884	0.137546	0.0978603	Discovery
			L	0.0806006	0.344665	-0.0905112	-0.101183	Discovery
			L	0.185281	0.0661089	0.0733408	-0.0267617	Discovery
			L	0.273439	0.272829	-0.071639	0.0601304	Discovery
			L	0.215456	0.369687	-0.0865509	0.0982219	Discovery
			L	0.460474	0.533246	0.074235	-0.116799	Discovery
			L	0.122681	0.253707	0.117439	-0.0717261	Discovery
			L	0.324743	0.365178	0.00282382	-0.00799977	Discovery
			L	0.520955	0.421304	-0.0220287	0.0386451	Discovery
			L	0.215004	0.227013	0.120285	-0.040973	Discovery
			L	0.253985	0.33641	-0.0869172	-0.0918404	Discovery
			L	0.294935	0.18816	0.00319717	-0.0455016	Discovery
			L	0.442055	0.453587	0.1247	-0.0514793	Discovery
			L	0.21755	0.297466	0.0506261	-0.00488568	Discovery
			L	0.331882	0.341056	-0.032956	0.0156502	Discovery
			L	0.224919	0.108658	-0.148974	-0.158275	Discovery
			L	0.588173	NA	-0.0462983	NA	Discovery
			L	0.348328	0.27127	-0.155066	-0.0357106	Discovery
			L	0.289663	0.400619	-0.0136534	0.105474	Discovery
			L	0.360208	0.430891	0.14434	0.0336398	Discovery
			L	0.324559	0.497683	0.129573	-0.0767515	Discovery
			L	0.148121	0.311708	-0.223729	0.127812	Discovery
			L	0.0826686	0.415745	-0.0323834	0.000493966	Discovery
			L	0.225794	0.228056	0.250071	-0.134028	Discovery
			L	0.463481	0.432595	0.0185029	-0.0173844	Discovery
			L	0.119093	0.546991	-0.113592	0.0915895	Discovery
			L	0.262553	0.378674	0.0136775	-0.0814788	Discovery
			L	0.397559	0.631291	-0.056978	0.0647458	Discovery
			L	0.21394	NA	-0.0274317	NA	Discovery
			L	0.381382	0.472167	0.118937	-0.0252654	Discovery
			L	0.252955	0.351467	0.0175633	-0.102842	Discovery
			L	0.011779	0.103482	0.0354347	-0.00932757	Discovery
			L	0.380637	0.408629	-0.0015623	-0.0540613	Discovery
			L	0.287295	0.298363	0.0309657	-0.0397786	Discovery
			L	0.455135	0.252737	0.01022	0.00380661	Discovery
			L	0.307801	0.385312	-0.0401338	-0.0954764	Discovery
			L	0.511866	0.422212	0.0373911	0.0778975	Discovery
			L	0.372837	0.699442	0.0736893	0.161433	Discovery
			L	0.353215	0.397122	-0.171712	-0.131769	Discovery
			L	0.368988	0.500426	0.0964122	-0.0159821	Discovery
			L	0.0621526	0.209637	-0.000700086	-0.00223063	Discovery
			L	0.163158	0.293884	-0.142456	-0.0288468	Discovery
			L	0.246529	0.426505	0.103266	0.209334	Discovery
			L	0.456926	0.501512	0.00624159	-0.173009	Discovery
			L	0.214126	0.180939	0.115127	-0.0390576	Discovery
			L	0.214784	0.28764	-0.0104048	-0.103439	Discovery
			L	0.0343527	0.324673	-0.0863734	-0.0660922	Discovery
			L	0.0297321	0.179477	-0.0341306	-0.00421964	Discovery
			L	0.27666	0.33513	-0.0477477	-0.279239	Discovery
			L	0.281569	0.433023	0.0957421	-0.274124	Discovery
			L	0.310037	0.355903	0.0127111	-0.00692672	Discovery
			L	0.366841	0.276906	0.135415	-0.136169	Discovery
			L	0.215485	0.685082	0.120621	-0.254304	Discovery
			L	0.162485	0.751873	0.262251	0.00536106	Discovery
			L	0.396098	0.404378	-0.0614105	0.0486659	Discovery
			L	0.29861	0.309449	-0.155357	-0.0105811	Discovery
			L	0.427219	0.420784	-0.119829	-0.150683	Discovery
			L	0.416111	0.253687	-0.0393098	-0.0724344	Discovery
			L	0.314072	0.749902	-0.0370235	-0.0841638	Discovery
			L	0.162628	0.422124	-0.0127763	-0.0655352	Discovery
			L	0.130129	0.136834	-0.0899254	0.00760509	Discovery
			L	0.00446998	0.267738	0.0645384	-0.0693614	Discovery
			L	0.198762	0.421468	-0.164982	-0.0594746	Discovery
			L	0.269458	0.466696	-0.0254678	0.0516603	Discovery
			L	0.296943	0.153887	0.0771872	-0.0569858	Discovery
			L	0.255677	0.431616	-0.0760493	-0.0875667	Discovery
			L	0.211452	0.131468	0.0529035	-0.0879176	Discovery
			L	0.164453	0.00389122	-0.0421567	0.0916017	Discovery
			L	0.33841	0.114612	0.118494	0.0349434	Discovery
			L	0.222083	0.367374	0.0256025	-0.0590141	Discovery
			L	0.531324	0.695032	-0.0109291	-0.0027099	Discovery
			L	0.453997	0.417221	-0.0196178	0.0201049	Discovery
			L	0.266844	0.365944	-0.11553	-0.0222188	Discovery
			L	0.415433	0.264331	-0.131366	-0.201996	Discovery
			L	0.375954	0.557076	-0.124283	-0.0697139	Discovery
			L	0.112376	0.802507	-0.043045	0.218022	Discovery
			L	0.310739	0.645494	0.0236465	-0.157328	Discovery
			L	0.303904	0.728253	0.102755	-0.0667025	Discovery
			L	0.229094	0.321701	0.0782206	0.00498873	Discovery
			L	0.284458	0.208585	-0.0662392	-0.130191	Discovery
			L	0.302241	0.246792	0.0388609	-0.222767	Discovery
			L	0.029601	0.286086	0.083628	-0.0475799	Discovery
			L	0.06474	0.500642	0.0316726	-0.233284	Discovery
			L	0.348865	0.336599	0.0731751	-0.0283923	Discovery
			L	0.190367	0.354688	-0.0295772	-0.0438844	Discovery
			L	0.223187	0.121308	0.0126029	-0.0958528	Discovery
			L	0.253523	0.260837	0.016386	0.0299936	Discovery
			L	0.387928	0.223587	-0.0239862	-0.14036	Discovery
			L	0.397591	0.332035	0.0724562	-0.11873	Discovery
			L	0.11248	0.280405	0.0212575	-0.0563596	Discovery
			L	0.110222	0.15246	0.0536207	-0.0167161	Discovery
			L	0.266579	0.0267811	0.0110225	-0.0911433	Discovery
			L	0.363392	0.152458	0.0119775	0.0284194	Discovery
			L	0.323806	0.222521	-0.0105055	-0.0244872	Discovery
			L	0.273304	0.497732	-0.0748565	-0.0523782	Discovery
			L	0.213426	0.47267	-0.0220245	-0.181931	Discovery
			L	0.191678	0.229507	-0.02372	-0.0539568	Discovery
			L	0.45297	0.736571	0.098756	-0.0241317	Discovery
			L	0.493249	0.363259	0.146399	-0.119186	Discovery
			L	0.37408	0.358836	-0.0694461	-0.027618	Discovery
			L	0.1169	0.300072	-0.120399	-0.122455	Discovery
			L	0.255636	0.520494	0.0412306	-0.0678694	Discovery
			L	0.0811174	0.332413	0.170788	0.0533106	Discovery
			L	0.535228	0.549408	0.0369864	0.11739	Discovery
			L	0.126384	0.295677	0.0410957	-0.188661	Discovery
			L	0.501958	0.5252	0.00721893	0.0152093	Discovery
			L	0.271119	0.291069	-0.0149889	-0.0305463	Discovery
			L	0.308649	0.359475	0.00804143	-0.0776789	Discovery
			L	0.0277297	0.297006	0.0282148	-0.133524	Discovery
			L	0.333276	0.490445	-0.153307	-0.112819	Discovery
			L	0.267149	0.432197	-0.113845	-0.0686663	Discovery
			L	0.515059	0.775199	-0.084498	0.0234215	Discovery
			L	0.350423	0.293674	-0.0121143	-0.118953	Discovery
			L	0.09405	0.240031	-0.0415361	-0.0957017	Discovery
			L	0.331125	0.603454	-0.106122	-0.13989	Discovery
			L	0.330757	0.330643	0.0567976	-0.0333117	Discovery
			L	0.197528	0.513036	-0.162856	0.0518734	Discovery
			L	0.330471	0.518356	-0.027656	-0.131685	Discovery
			L	0.280867	0.446732	-0.0275808	-0.0365864	Discovery
			L	0.216158	0.415696	0.0653111	-0.0855791	Discovery
			L	0.235444	0.366843	-0.0655347	0.0214656	Discovery
			L	0.278211	0.323945	-0.0769074	-0.164845	Discovery
			L	NA	NA	NA	NA	Discovery
			L	0.194228	0.326872	-0.0706923	0.00393133	Discovery
			L	0.200763	0.314673	-0.054445	0.0424048	Discovery
			L	0.174938	0.124667	-0.00654273	-0.23329	Discovery
			L	0.0830601	0.292447	0.0623123	-0.0362222	Discovery
			L	0.412613	0.376201	-0.0649359	-0.0943087	Discovery
			L	0.445351	0.702483	-0.0604687	-0.113692	Discovery
			L	0.287636	0.205048	-0.0585236	0.0352468	Discovery
			L	0.234406	0.25888	0.065632	-0.0254524	Discovery
			L	0.158645	0.267129	0.0642138	0.0174045	Discovery
			L	0.50986	0.635536	-0.190008	-0.0825463	Discovery
			L	0.222947	0.187564	-0.131051	-0.0771173	Discovery
			L	0.315053	0.570543	0.0328111	-0.0700144	Discovery
			L	0.200563	0.329241	0.0932479	0.0933292	Discovery
			L	0.191968	0.223667	-0.0705013	-0.143644	Discovery
			L	0.279454	0.546106	0.0521416	-0.152668	Discovery
			L	0.336064	0.197146	-0.0417221	0.0637636	Discovery
			L	0.501763	0.543157	-0.118603	-0.141646	Discovery
			L	0.245046	0.299167	-0.00702821	-0.0287855	Discovery
			L	0.499713	0.416791	0.0794093	0.00370764	Discovery
			L	0.324309	0.656533	0.124648	0.0340075	Discovery
			L	0.229445	0.41415	0.00863914	-0.141425	Discovery
			L	0.203428	0.350226	0.0278587	-0.182454	Discovery
			L	0.152464	0.512634	0.00278285	-0.0665662	Discovery
			L	0.365305	0.257156	-0.0597	-0.0778252	Discovery
			L	0.507082	0.645166	0.185086	-0.268812	Discovery
			L	0.919975	0.495601	0.535217	0.459607	Discovery
			L	0.23816	0.29479	0.097178	0.0391162	Discovery
			L	0.0922683	0.281249	-0.0227761	-0.160907	Discovery
			L	0.329716	0.367327	0.160042	-0.00723862	Discovery
			L	0.678754	0.407889	0.185154	-0.0769184	Discovery
			L	0.350444	0.429115	-0.0951048	-0.053564	Discovery
			L	0.331031	0.424569	0.0266887	-0.0792649	Discovery
			L	0.271615	0.382551	-0.0768478	-0.119872	Discovery
			L	0.103551	0.636843	-0.0116457	-0.0813029	Discovery
			L	0.285859	0.547703	-0.0720517	-0.073113	Discovery
			L	0.113127	0.364045	-0.0457977	-0.260802	Discovery
			L	0.354426	0.279666	0.00644693	0.0453489	Discovery
			L	0.517	0.723732	0.18228	-0.0608622	Discovery
			L	0.432149	0.455979	0.0420115	0.046645	Discovery
			L	0.321091	0.495159	-0.0812037	0.0171882	Discovery
			L	0.352361	0.256942	-0.0971186	0.0624231	Discovery
			L	0.363749	0.541831	-0.174338	-0.0300664	Discovery
			L	0.359765	0.23053	0.186544	0.101849	Discovery
			L	0.344407	0.730115	0.0334299	-0.0882099	Discovery
			L	0.441711	0.282356	-0.0358363	-0.0105182	Discovery
			L	0.342771	0.372459	-0.0405062	0.0230961	Discovery
			L	0.10867	0.376129	0.0197884	0.00559016	Discovery
			L	0.501845	0.443313	0.066136	-0.176847	Discovery
			L	0.252117	0.40626	-0.128087	-0.0638181	Discovery
			L	0.518402	0.320289	0.188352	-0.115937	Discovery
			L	0.255418	0.264078	-0.0144184	-0.0128551	Discovery
			L	0.47783	0.682484	-0.176426	-0.239638	Discovery
			L	0.283174	0.342984	-0.132299	0.0686167	Discovery
			L	0.357091	0.282004	0.116886	-0.0082034	Discovery
			L	0.241308	0.554528	0.0640882	-0.0625794	Discovery
			L	0.0879877	0.363613	0.0345444	0.0370273	Discovery
			L	0.261211	0.284736	-0.0222545	0.00724978	Discovery
			L	0.392491	0.14493	0.0456376	0.0720423	Discovery
			L	0.423711	0.417615	-0.180642	0.0305749	Discovery
			L	0.340501	0.522352	-0.0711621	0.0351631	Discovery
			L	0.0394532	0.159814	-0.147049	0.0291098	Discovery
			L	0.374088	0.3673	0.012928	-0.125071	Discovery
			L	0.109865	0.258278	-0.0131109	-0.0505568	Discovery
			L	0.222303	0.305294	-0.0564793	-0.0559311	Discovery
			L	0.123522	0.28774	-0.104944	-0.0655881	Discovery
			L	0.191287	0.255181	0.211301	0.0326015	Discovery
			L	0.265864	0.210706	-0.105934	-0.0615369	Discovery
			L	0.404423	0.467564	-0.114915	0.00984333	Discovery
			L	0.319595	0.0284701	0.00414926	0.000752849	Discovery
			L	0.43337	0.490852	0.0511583	-0.0448683	Discovery
			L	0.201191	0.338354	0.00388552	-0.00105625	Discovery
			L	0.213232	0.532862	0.049098	-0.00849905	Discovery
			L	0.267192	0.37955	0.045867	-0.19741	Discovery
			L	0.263414	0.326933	-0.0238525	-0.0641778	Discovery
			L	0.226024	0.713965	0.154171	0.00334697	Discovery
			L	0.264648	0.528028	0.0582391	-0.0695502	Discovery
			L	0.320346	0.267498	0.152618	-0.133217	Discovery
			L	0.32703	0.555048	0.127329	-0.0304191	Discovery
			L	0.240691	0.358576	-0.0463735	-0.0709679	Discovery
			L	0.471214	0.430428	-0.0371615	-0.0299269	Discovery
			L	0.155334	0.298428	-0.161965	-0.0951049	Discovery
			L	0.182887	0.360023	0.0697103	0.0622073	Discovery
			L	0.163134	0.498378	0.100827	0.0355894	Discovery
			L	0.301707	0.421201	0.118176	-0.0565231	Discovery
			L	0.0775721	0.209534	-0.00347121	0.0294106	Discovery
			L	0.297753	0.3678	-0.0126785	0.061105	Discovery
			L	0.305934	0.290333	0.0115733	-0.112023	Discovery
			L	0.39658	0.618645	0.0254222	-0.0837932	Discovery
			L	0.498744	0.315032	-0.0106022	-0.153327	Discovery
			L	NA	NA	NA	NA	Discovery
			L	0.276662	0.260914	-0.00944952	-0.077831	Discovery
			L	0.420789	0.47183	-0.00558912	-0.187647	Discovery
			L	0.254163	0.464893	-0.0710557	-0.0542264	Discovery
			L	0.213844	0.367638	0.047716	-0.0317835	Discovery
			L	0.172009	0.204523	-0.120935	-0.0213593	Discovery
			L	0.0668767	0.244046	-0.102489	0.0753317	Discovery
			L	0.044471	0.271547	-0.212052	-0.0148264	Discovery
			L	0.218288	0.410177	-0.0304069	0.011384	Discovery
			L	0.192929	0.420316	-0.104702	-0.0228045	Discovery
			L	0.344591	0.186387	0.0282385	-0.114501	Discovery
			L	0.395707	0.674659	-0.051789	-0.113101	Discovery
			L	0.0877304	0.390703	0.00114965	0.044086	Discovery
			L	0.291812	0.397285	0.180594	0.000286368	Discovery
			L	0.384361	0.366589	-0.0430545	-0.0901061	Discovery
			L	0.621651	0.600385	0.036863	0.00436598	Discovery
			L	0.209554	0.227161	-0.0153583	0.0239279	Discovery
			L	0.379037	0.536968	0.055062	-0.0956119	Discovery
			L	0.195491	0.518499	-0.0458656	0.193616	Discovery
			L	0.346239	0.55362	-0.145824	-0.103698	Discovery
			L	0.526965	0.39066	0.237176	-0.0411958	Discovery
			L	0.202363	0.0466159	0.0120838	-0.0217626	Discovery
			L	0.298081	0.17207	0.040521	-0.138125	Discovery
			L	0.245349	0.347529	0.0159003	-0.117683	Discovery
			L	0.52062	NA	0.111594	NA	Discovery
			L	0.262742	0.230497	-0.105472	0.0326735	Discovery
			L	0.0976027	0.530765	0.00247998	-0.224772	Discovery
			L	0.512981	0.317288	-0.0760611	-0.0402193	Discovery
			L	0.638067	0.395643	0.0731398	0.0196613	Discovery
			L	0.677723	0.666051	-0.0958455	-0.0184164	Discovery
			L	0.251659	0.263193	-0.0680349	0.110742	Discovery
			L	0.255963	0.499389	-0.0666815	-0.156663	Discovery
			L	0.258885	0.56295	-0.0344353	-0.102296	Discovery
			L	0.297216	0.426793	-0.109741	-0.122157	Discovery
			L	0.182752	0.155122	-0.0534409	-0.0207402	Discovery
			L	0.253992	0.560617	-0.099709	0.00861984	Discovery
			L	0.297836	0.550504	0.0335287	0.0491762	Discovery
			L	0.39673	0.313183	0.0106357	-0.147622	Discovery
			L	0.344884	0.783736	-0.0367015	-0.153246	Discovery
			L	0.310887	0.459954	0.0134753	-0.144965	Discovery
			L	0.350524	0.293731	0.0662428	-0.00722642	Discovery
			L	0.230182	0.708808	0.0276876	-0.0785759	Discovery
			L	0.432831	0.407655	-0.0373461	-0.0207404	Discovery
			L	0.2624	0.0861898	-0.0332666	-0.116761	Discovery
			L	0.345583	-0.0623709	0.0949575	-0.0344638	Discovery
			L	0.00674516	0.0417724	-0.0853162	-0.0532913	Discovery
			L	0.135744	0.0515543	0.0185172	-0.0303793	Discovery
			L	0.36052	-0.0193543	-0.137872	-0.0356258	Discovery
			L	0.281889	0.200272	-0.0407951	-0.0808517	Discovery
			L	-0.118796	0.140151	0.0209766	0.312591	Discovery
			L	0.691496	0.302154	0.1239	0.0322907	Discovery
			L	0.158466	0.130036	0.0159364	0.069734	Discovery
			L	0.281235	0.309751	-0.100038	-0.145497	Discovery
			L	0.148022	0.193668	-0.0820873	0.0577688	Discovery
			L	0.356602	0.306452	-0.0249496	0.0435348	Replication
			L	0.178679	0.0796393	0.0371899	0.00886964	Replication
			L	0.361953	0.420795	-0.102658	0.00799895	Replication
			L	NA	NA	NA	NA	Replication
			L	0.335684	0.18604	-0.00876434	-0.0443939	Replication
			L	-0.0740178	0.404725	-0.0345346	-0.0627943	Replication
			L	0.33389	0.581335	0.100385	-0.193451	Replication
			L	0.571944	0.381997	-0.058073	-0.0356784	Replication
			L	0.204999	0.489435	-0.0589883	-0.051895	Replication
			L	0.475165	0.557045	0.0409406	0.0931953	Replication
			L	0.198762	0.238514	-0.159956	-0.000405743	Replication
			L	0.317416	0.42064	0.0315301	0.0422975	Replication
			L	0.218793	0.372601	-0.093312	0.0610895	Replication
			L	0.252953	0.368671	-0.0722484	-0.125638	Replication
			L	0.176509	0.479124	-0.0495918	-0.000632888	Replication
			L	0.447532	0.36534	-0.00716816	-0.0513529	Replication
			L	0.361396	0.359846	-0.171457	-0.0940732	Replication
			L	0.263216	0.258798	-0.0882789	-0.0459601	Replication
			L	0.118029	0.122627	-0.018798	0.0121131	Replication
			L	0.217804	0.427705	-0.0545084	-0.118539	Replication
			L	0.469284	0.779018	0.0641056	-0.129343	Replication
			L	0.399645	0.382177	-0.0239215	-0.017333	Replication
			L	0.363064	0.229836	-0.0704333	0.084321	Replication
			L	0.305845	0.494215	0.0333506	0.150553	Replication
			L	0.250197	0.350354	0.096094	-0.0236102	Replication
			L	0.303629	0.509311	-0.135499	-0.0893667	Replication
			L	0.127628	0.198677	-0.129995	0.0135567	Replication
			L	0.28724	0.422373	-0.200313	-0.0897321	Replication
			L	-0.00159631	0.183513	-0.157619	0.160227	Replication
			L	0.3798	0.668945	-0.00870438	-0.0920986	Replication
			L	0.51375	0.258451	-0.0543019	0.000395716	Replication
			L	0.45238	0.348941	-0.056867	-0.125216	Replication
			L	0.210095	0.456593	-0.132923	-0.099397	Replication
			L	0.345443	0.44471	0.0986936	-0.0232047	Replication
			L	0.103654	NA	-0.0227214	NA	Replication
			L	0.288521	0.309104	0.0289947	0.057513	Replication
			L	0.259535	0.178383	0.191549	0.102509	Replication
			L	0.305609	0.589513	-0.021261	-0.0521327	Replication
			L	0.169141	0.156173	-0.0970958	-0.0426712	Replication
			L	0.0395247	0.108875	-0.0633588	0.0559905	Replication
			L	0.33758	0.337704	-0.0733685	0.0384539	Replication
			L	0.240299	0.354321	-0.169241	-0.197426	Replication
			L	0.231554	0.312491	-0.175409	-0.137068	Replication
			L	0.25235	0.256404	0.0730136	-0.00238369	Replication
			L	-0.0993375	0.614841	-0.207383	-0.0164113	Replication
			L	0.58016	0.379467	-0.0898723	0.0194711	Replication
			L	0.349725	0.348166	-0.0119288	0.00135611	Replication
			L	0.537431	0.636402	-0.212828	0.0079109	Replication
			L	0.240197	0.68211	-0.0367947	-0.112473	Replication
			L	0.278893	0.602481	-0.0146999	-0.0993809	Replication
			L	0.227831	0.239732	-0.0329776	-0.117308	Replication
			L	0.214642	0.770083	0.0960263	-0.145549	Replication
			L	0.2371	0.248938	-0.0251438	-0.0232344	Replication
			L	0.446345	0.441273	0.150156	-0.0442293	Replication
			L	0.311033	0.17615	0.0998974	0.00978903	Replication
			L	0.207719	0.122563	-0.257882	-0.0352212	Replication
			L	0.555969	0.435832	0.23694	-0.0423842	Replication
			L	0.111737	0.105545	-0.014816	-0.0891178	Replication
			L	0.146501	0.59374	-0.182963	-0.0997185	Replication
			L	0.372814	0.379917	0.262743	0.171267	Replication
			L	0.425985	0.488428	-0.0873302	-0.0136498	Replication
			L	0.530326	0.372673	0.054527	0.0644423	Replication
			L	0.188077	0.310459	0.0428051	-0.095769	Replication
			L	0.155508	0.235672	0.209819	0.209787	Replication
			L	0.409497	0.453153	-0.181031	-0.160746	Replication
			L	0.166717	0.149546	0.189214	0.00870289	Replication
			L	0.0921679	0.278217	-0.00898858	-0.108458	Replication
			L	0.164497	0.136675	-0.173446	-0.046309	Replication
			L	0.307562	0.515713	-0.160471	-0.0579332	Replication
			L	NA	NA	NA	NA	Replication
			L	0.0732336	0.0597196	-0.0189538	-0.0766403	Replication
			L	0.2977	0.298176	-0.0966846	-0.162171	Replication
			L	0.32241	0.308061	-0.0802742	-0.132823	Replication
			L	0.133463	0.337019	0.144556	0.161516	Replication
			L	0.00475546	0.113066	-0.0552037	-0.000605862	Replication
			L	0.352579	0.393278	0.0294862	-0.0247367	Replication
			L	0.166649	0.167909	0.0754567	-0.0688844	Replication
			L	0.177991	0.1335	0.0989924	0.0980605	Replication
			L	0.335999	0.542492	-0.0693191	-0.124028	Replication
			L	0.297132	0.377996	0.0942806	0.0596262	Replication
			L	0.663664	0.461989	0.119136	-0.158948	Replication
			L	0.184484	0.394541	0.00742647	-0.0876879	Replication
			L	0.193655	0.444754	-0.157205	-0.159421	Replication
			L	0.24246	0.448123	0.0768871	0.00228267	Replication
			L	0.36576	0.44939	-0.0149053	-0.111443	Replication
			L	0.185303	0.432478	0.195343	0.00822133	Replication
			L	0.278238	0.507343	-0.22123	0.0488247	Replication
			L	0.13265	0.207961	0.142761	0.0152332	Replication
			L	0.336637	0.25375	-0.131544	0.0781138	Replication
			L	0.209715	0.177114	0.00170578	0.102546	Replication
			L	0.246638	0.704974	-0.0769525	-0.0968396	Replication
			L	0.243877	0.228993	-0.110093	-0.293868	Replication
			L	0.254308	0.31258	0.0980173	0.0545078	Replication
			L	0.355525	0.185955	-0.0973435	0.0534085	Replication
			L	0.399702	0.372933	0.178078	-0.028506	Replication
			L	0.0696896	0.440138	-0.144811	0.0166894	Replication
			L	0.286902	0.292158	0.0505091	-0.00737716	Replication
			L	0.268574	0.193459	0.00883778	0.0265368	Replication
			L	0.187134	0.00821476	-0.0162488	0.190801	Replication
			L	0.46273	0.752758	0.169458	-0.159046	Replication
			L	0.363329	0.137952	-0.11158	-0.217439	Replication
			L	0.11406	0.254688	-0.0555154	0.0804883	Replication
			L	0.466208	0.503289	0.108195	0.0181436	Replication
			L	0.156284	0.33172	-0.0855621	-0.118933	Replication
			L	0.342396	0.433164	0.0150422	0.0693756	Replication
			L	0.423625	0.391264	-0.0969855	-0.104031	Replication
			L	0.371021	0.418375	0.0384486	-0.0718709	Replication
			L	0.565032	0.689341	0.0349141	-0.10734	Replication
			L	-0.0550158	0.5375	0.0686086	-0.0666348	Replication
			L	0.389526	0.489	-0.0347601	-0.107461	Replication
			L	0.155919	0.523042	0.0752077	0.00452168	Replication
			L	0.339877	0.309049	0.191435	0.14863	Replication
			L	0.359665	0.383659	0.00329701	0.0409524	Replication
			L	0.621188	0.349154	0.0402781	0.0395289	Replication
			L	0.430582	0.208834	0.0865504	0.0421412	Replication
			L	0.0381744	0.062941	0.0770936	-0.237495	Replication
			L	0.200014	0.254771	0.0174047	0.0221543	Replication
			L	0.352424	0.403658	0.0614648	0.0431169	Replication
			L	0.363009	0.377182	0.00146698	0.109013	Replication
			L	0.577949	0.506994	-0.17641	-0.00133923	Replication
			L	0.36111	0.362214	0.0845153	-0.0327992	Replication
			L	0.23234	0.222153	0.105959	0.0165733	Replication
			L	0.202716	0.408024	0.0779973	-0.164305	Replication
			L	0.253541	0.263136	-0.086137	-0.0156913	Replication
			L	0.425206	0.202217	0.0387865	-0.129466	Replication
			L	0.469969	0.0982187	0.108804	-0.094688	Replication
			L	0.222944	0.0657985	-0.0229463	-0.106845	Replication
			L	0.0828453	0.0906797	-0.021814	-0.110367	Replication
			L	0.407797	0.460563	0.0124465	-0.111609	Replication
			L	0.322869	0.348478	0.132009	-0.0296927	Replication
			L	0.231036	0.534001	-0.18717	-0.123171	Replication
			L	0.312342	0.136151	-0.125018	0.0134735	Replication
			L	0.643913	0.780934	-0.211299	-0.0645905	Replication
			L	0.256365	0.715146	-0.0438376	0.0290033	Replication
			L	0.417578	0.614095	-0.297746	-0.123632	Replication
			L	0.395281	0.430208	0.0687775	0.140235	Replication
			L	0.327575	0.445927	-0.124811	0.0291701	Replication
			L	0.222422	0.342076	-0.0177603	-0.0632946	Replication
			L	0.100329	0.265977	-0.0464381	0.010511	Replication
			L	0.220528	0.219566	-0.00903467	0.0188316	Replication
			L	0.265352	0.29735	-0.0428563	0.0807349	Replication
			L	0.222764	0.362403	0.0385333	-0.0603077	Replication
			L	0.401725	0.176627	-0.161518	0.165104	Replication
			L	0.298043	0.376941	-0.197933	-0.0343453	Replication
			L	0.472835	0.367688	0.0493103	0.0172369	Replication
			L	0.190813	0.711981	0.102663	-0.145197	Replication
			L	0.156159	0.185523	-0.0241392	-0.0815212	Replication
			L	0.113224	0.00891703	-0.0573848	0.0828642	Replication
			L	0.170711	0.378353	-0.167016	-0.0457397	Replication
			L	0.231461	0.224362	-0.0247468	0.0428233	Replication
			L	0.000258807	0.406612	0.0238843	-0.195044	Replication
			L	0.0844521	0.132623	-0.0232401	-0.071552	Replication
			L	0.198127	0.341404	0.0688268	0.00184045	Replication
			L	0.190665	0.410499	0.00724459	-0.0849004	Replication
			L	NA	NA	NA	NA	Replication
			L	NA	NA	NA	NA	Replication
			L	0.279759	0.35637	0.0392303	0.0268311	Replication
			L	0.26451	0.665852	-0.162057	-0.144284	Replication
			L	0.332787	0.384807	0.00926315	-0.0705769	Replication
			L	0.317631	0.237699	-0.0919177	-0.0139166	Replication
			L	0.326071	NA	-0.0605787	NA	Replication
			L	0.203193	0.107379	-0.132205	-0.0892752	Replication
			L	0.385285	0.615264	-0.0863533	-0.182768	Replication
			L	0.190023	0.428453	0.0224579	0.136461	Replication
			L	0.233726	0.240882	0.161982	0.0174689	Replication
			L	-0.0557211	0.237676	0.123299	0.219981	Replication
			L	0.531362	0.506579	-0.122957	-0.0333781	Replication
			L	0.138484	0.792538	-0.0528015	-0.0245849	Replication
			L	0.124746	0.268753	0.131902	-0.106664	Replication
			L	0.212812	0.49279	-0.00937344	-0.0681287	Replication
			L	0.217621	0.374821	-0.0119105	-0.0225338	Replication
			L	0.258278	0.284259	-0.0795546	-0.0924831	Replication
			L	0.459289	0.377742	0.101897	0.0553691	Replication
			L	0.115134	0.137087	0.0595596	0.0361931	Replication
			L	0.545027	0.708027	-0.0413505	-0.0486452	Replication
			L	0.301776	0.755403	-0.145972	0.046833	Replication
			L	0.309528	0.391078	-0.00337831	-0.0705173	Replication
			L	-0.307521	0.686128	0.0443186	0.228662	Replication
			L	0.261728	0.326918	0.000791624	-0.11456	Replication
			L	0.370432	0.445768	0.169323	-0.0258212	Replication
			L	0.431597	0.248905	0.194468	-0.0585297	Replication
			L	0.24433	0.444428	0.0722452	0.0496041	Replication
			L	0.328781	0.316519	-0.00489912	-0.0625231	Replication
			L	0.417952	0.148483	-0.080911	-0.00160049	Replication
			L	0.290314	0.560046	-0.25009	-0.270582	Replication
			L	0.16378	0.156284	0.059356	-0.220458	Replication
			L	0.500476	0.31418	-0.125709	0.00221663	Replication
			L	0.138899	0.419517	0.100339	-0.140626	Replication
			L	0.222815	0.363807	-0.135522	-0.0353255	Replication
			L	0.278964	0.197483	-0.126407	-0.0356174	Replication
			L	-0.0177215	0.465394	-0.0518058	-0.11246	Replication
			L	0.277321	0.532594	0.0584071	-0.104809	Replication
			L	0.361193	0.271579	-0.148205	-0.0453095	Replication
			L	0.290691	0.448503	-0.0417147	-0.0365387	Replication
			L	0.405557	0.386244	0.0224015	-0.114586	Replication
			L	0.196149	0.517425	-0.0776086	-0.0789394	Replication
			L	0.403644	0.507366	0.0926971	0.0377333	Replication
			L	0.311863	0.44984	0.154998	0.059704	Replication
			L	0.160973	0.172137	-0.0590579	-0.200719	Replication
			L	0.276318	0.387766	-0.0490689	-0.104988	Replication
			L	0.173923	0.184032	-0.0654963	-0.0170373	Replication
			L	0.398026	0.267313	-0.0656133	0.100512	Replication
			L	0.200713	0.543637	0.0856797	-0.0347812	Replication
			L	0.272416	0.187662	0.0498846	0.0691804	Replication
			L	0.446754	0.262944	0.23215	0.0461401	Replication
			L	0.156656	0.477896	0.113415	-0.0710756	Replication
			L	0.127499	0.38986	0.0555805	-0.0160709	Replication
			L	0.144255	0.452174	0.180244	-0.17319	Replication
			L	0.221722	0.301972	0.0761596	0.086254	Replication
			L	0.165135	0.346768	-0.158028	-0.0548817	Replication
			L	0.108518	0.000394625	0.00270159	-0.162017	Replication
			L	0.363499	0.519371	-0.0453034	0.0310449	Replication
			L	0.918036	0.517619	-0.100783	0.0220152	Replication
			L	0.374091	0.408391	-0.0479796	0.0744222	Replication
			L	0.0129003	0.270288	-0.0501407	0.120407	Replication
			L	0.153073	0.243386	-0.207759	0.109201	Replication
			L	0.404669	0.641025	0.0857481	-0.184045	Replication
			L	0.282164	0.242687	-0.0221779	-0.0763962	Replication
			L	0.427522	0.34008	0.100788	-0.0331594	Replication
			L	0.46207	0.707735	-0.13395	-0.215601	Replication
			L	0.61368	0.459429	0.0661877	-0.204293	Replication
			L	0.272714	0.269234	0.0589453	-0.0846115	Replication
			L	0.23716	0.3393	-0.0365557	-0.0421389	Replication
			L	0.537509	0.348402	-0.00288313	-0.0845726	Replication
			L	0.317324	0.327446	0.0756289	-0.00534152	Replication
			L	0.376976	0.426171	0.15944	-0.108507	Replication
			L	0.360702	0.659289	0.0542454	0.00211428	Replication
			L	0.248687	0.288042	-0.0122266	-0.101836	Replication
			L	0.114721	0.288134	-0.110751	-0.00735776	Replication
			L	0.260501	0.663055	0.0249658	-0.137537	Replication
			L	0.382153	0.189378	-0.0365984	0.0223963	Replication
			L	0.298853	0.529122	0.122855	0.164317	Replication
			L	0.468897	0.202956	0.038998	-0.0567071	Replication
			L	0.333912	0.593227	0.296854	-0.233577	Replication
			L	0.187457	0.30403	-0.0236572	-0.0817733	Replication
			L	0.34459	0.423958	-0.0505147	-0.0767182	Replication
			L	0.244425	0.453201	-0.102369	-0.0956749	Replication
			L	-0.00750541	0.364176	-0.141997	-0.0890569	Replication
			L	0.652715	0.280726	0.125261	0.0760737	Replication
			L	0.393981	0.628747	-0.0448615	-0.115326	Replication
			L	0.367206	0.670952	0.22633	-0.252848	Replication
			L	0.283634	0.307225	0.0367765	-0.0594452	Replication
			L	0.20464	0.067175	0.0523872	-0.0272757	Replication
			L	0.154446	0.170033	-0.0761508	-0.0863155	Replication
			L	0.381999	0.576272	0.115095	-0.0531229	Replication
			L	0.289455	0.345712	0.015671	-0.140237	Replication
			L	0.13417	0.31119	-0.0608808	-0.111882	Replication
			L	0.169192	0.33907	0.0220308	-0.000761663	Replication
			L	0.763192	0.188025	-0.156008	-0.102798	Replication
			L	0.0363678	0.689916	-0.0787789	-0.214591	Replication
			L	0.483541	0.456639	0.0241123	0.0251701	Replication
			L	0.419681	0.308482	0.0782502	-0.0285988	Replication
			L	0.37843	0.476463	0.0647941	0.0415618	Replication
			L	0.372901	0.405415	-0.0945508	-0.129147	Replication
			L	0.429483	0.26501	-0.155492	-0.0445125	Replication
			L	0.462111	0.630269	-0.123732	-0.041138	Replication
			L	0.414355	0.546181	-0.0136849	0.0242279	Replication
			L	0.0527821	0.553128	-0.0292851	-0.136527	Replication
			L	0.129197	0.139198	0.0568057	0.02131	Replication
			L	0.300714	0.604675	0.0847829	-0.106944	Replication
			L	0.272825	0.228769	0.0669302	0.104358	Replication
			L	0.32175	0.275327	-0.0485569	-0.048044	Replication
			L	0.184119	0.292091	-0.0820589	-0.0554193	Replication
			L	0.121032	0.23215	0.00912945	-0.146124	Replication
			L	0.772078	0.561505	-0.0483574	-0.227389	Replication
			L	0.21577	NA	-0.0852615	NA	Replication
			L	0.307602	0.246331	-0.0591293	-0.085887	Replication
			L	0.538201	0.388441	0.120824	-0.00154879	Replication
			L	0.278747	0.286911	0.109405	-0.00131997	Replication
			L	0.0708447	0.342305	-0.0908127	-0.132134	Replication
			L	0.187559	0.390237	-0.157491	-0.0910319	Replication
			L	0.499245	0.466776	-0.114886	-0.0281249	Replication
			L	0.322662	0.162259	0.0732068	0.0544865	Replication
			L	0.39323	0.515539	-0.0839235	-0.00859536	Replication
			L	0.168827	0.501828	-0.0222859	-0.066006	Replication
			L	0.125198	0.170726	0.186542	0.0273676	Replication
			L	0.246045	0.443477	-0.0406891	-0.0757874	Replication
			L	0.338966	0.31847	-0.0616265	-0.0699775	Replication
			L	0.380997	0.339864	-0.0701975	0.0485303	Replication
			L	0.500778	0.227023	-0.098797	0.000136865	Replication
			L	0.375788	0.359401	-0.0369418	-0.27464	Replication
			L	0.382746	0.343068	0.0369344	0.0489509	Replication
			L	0.576272	0.347798	-0.101633	0.0250768	Replication
			L	0.422181	0.603718	0.143786	-0.160008	Replication
			L	0.223307	0.478514	-0.0512737	-0.169367	Replication
			L	0.22189	0.191548	0.0698572	-0.105048	Replication
			L	0.224567	0.354304	0.00780577	-0.0783377	Replication
			L	0.0985003	0.25707	0.11091	-0.107028	Replication
			L	0.438965	0.252221	-0.0684923	-0.113508	Replication
			L	0.02182	0.222895	0.036559	-0.114369	Replication
			L	0.314607	0.600448	-0.114357	-0.154088	Replication
			L	0.375689	0.163635	0.231376	0.0629606	Replication
			L	NA	NA	NA	NA	Replication
			L	0.123254	0.296454	-0.0157512	-0.0283494	Replication
			L	0.586898	0.00095129	0.158676	-0.0927694	Replication
			L	0.463474	0.0761006	-0.0780926	0.0170781	Replication
			L	0.21095	0.116046	0.0207449	-0.020103	Replication

## Sheet: Fig6c_LateralityIndex_LeftHemis
Fig6c_LateralityIndex_LeftHemisphere			roi	Lateralization	hand	matched_group
			FST	1	R	Discovery
			FST	1	R	Discovery
			FST	1	R	Discovery
			FST	1	R	Discovery
			FST	-1	R	Discovery
			FST	1	R	Discovery
			FST	1	R	Discovery
			FST	1	R	Discovery
			FST	1	R	Discovery
			FST	0.930185	R	Discovery
			FST	1	R	Discovery
			FST	0.116255	R	Discovery
			FST	0.709969	R	Discovery
			FST	1	R	Discovery
			FST	0.397533	R	Discovery
			FST	-0.548833	R	Discovery
			FST	0.370025	R	Discovery
			FST	-1	R	Discovery
			FST	-0.143802	R	Discovery
			FST	1	R	Discovery
			FST	-0.679714	R	Discovery
			FST	-1	R	Discovery
			FST	-1	R	Discovery
			FST	-0.00505749	R	Discovery
			FST	-0.526452	R	Discovery
			FST	-1	R	Discovery
			FST	-1	R	Discovery
			FST	-0.733516	R	Discovery
			FST	0.405806	R	Discovery
			FST	1	R	Discovery
			FST	1	R	Discovery
			FST	0.20865	R	Discovery
			FST	0.373669	R	Discovery
			FST	-0.108958	R	Discovery
			FST	1	R	Discovery
			FST	0.710398	R	Discovery
			FST	-1	R	Discovery
			FST	1	R	Discovery
			FST	1	R	Discovery
			FST	0.153147	R	Discovery
			FST	0.254125	R	Discovery
			FST	-1	R	Discovery
			FST	-0.939773	R	Discovery
			FST	1	R	Discovery
			FST	-0.216116	R	Discovery
			FST	-0.412622	R	Discovery
			FST	1	R	Discovery
			FST	1	R	Discovery
			FST	1	R	Discovery
			FST	0.559124	R	Discovery
			FST	0.944862	R	Discovery
			FST	-1	R	Discovery
			FST	-0.245875	R	Discovery
			FST	0.107355	R	Discovery
			FST	-0.60651	R	Discovery
			FST	-0.152629	R	Discovery
			FST	-0.0966179	R	Discovery
			FST	-1	R	Discovery
			FST	0.100552	R	Discovery
			FST	-0.0419321	R	Discovery
			FST	-0.702485	R	Discovery
			FST	1	R	Discovery
			FST	1	R	Discovery
			FST	-1	R	Discovery
			FST	0.56097	R	Discovery
			FST	0.711777	R	Discovery
			FST	-1	R	Discovery
			FST	-1	R	Discovery
			FST	1	R	Discovery
			FST	-1	R	Discovery
			FST	1	R	Discovery
			FST	-0.288558	R	Discovery
			FST	1	R	Discovery
			FST	-1	R	Discovery
			FST	-0.268837	R	Discovery
			FST	0.94718	R	Discovery
			FST	1	R	Discovery
			FST	1	R	Discovery
			FST	0.465044	R	Discovery
			FST	-1	R	Discovery
			FST	0.765306	R	Discovery
			FST	-0.0936291	R	Discovery
			FST	-1	R	Discovery
			FST	-0.954638	R	Discovery
			FST	1	R	Discovery
			FST	0.127108	R	Discovery
			FST	0.196221	R	Discovery
			FST	1	R	Discovery
			FST	-1	R	Discovery
			FST	NA	R	Discovery
			FST	1	R	Discovery
			FST	0.776034	R	Discovery
			FST	NA	R	Discovery
			FST	1	R	Discovery
			FST	0.538019	R	Discovery
			FST	-1	R	Discovery
			FST	1	R	Discovery
			FST	0.119037	R	Discovery
			FST	-0.471098	R	Discovery
			FST	-0.103978	R	Discovery
			FST	0.061795	R	Discovery
			FST	0.241225	R	Discovery
			FST	1	R	Discovery
			FST	-1	R	Discovery
			FST	1	R	Discovery
			FST	1	R	Discovery
			FST	1	R	Discovery
			FST	-1	R	Discovery
			FST	-0.0306715	R	Discovery
			FST	1	R	Discovery
			FST	-0.384256	R	Discovery
			FST	-0.310551	R	Discovery
			FST	0.922617	R	Discovery
			FST	-0.0557528	R	Discovery
			FST	0.167428	R	Discovery
			FST	-0.613062	R	Discovery
			FST	0.918965	R	Discovery
			FST	-1	R	Discovery
			FST	0.674821	R	Discovery
			FST	-1	R	Discovery
			FST	-0.000177861	R	Discovery
			FST	1	R	Discovery
			FST	-1	R	Discovery
			FST	0.0591318	R	Discovery
			FST	-0.21655	R	Discovery
			FST	1	R	Discovery
			FST	-0.782941	R	Discovery
			FST	-1	R	Discovery
			FST	-1	R	Discovery
			FST	-1	R	Discovery
			FST	0.67377	R	Discovery
			FST	-0.2055	R	Discovery
			FST	-0.275135	R	Discovery
			FST	-0.68005	R	Discovery
			FST	1	R	Discovery
			FST	0.135768	R	Discovery
			FST	-0.906598	R	Discovery
			FST	-1	R	Discovery
			FST	1	R	Discovery
			FST	-0.000980544	R	Discovery
			FST	0.553537	R	Discovery
			FST	-0.807473	R	Discovery
			FST	-1	R	Discovery
			FST	0.589507	R	Discovery
			FST	NA	R	Discovery
			FST	-0.263524	R	Discovery
			FST	0.140666	R	Discovery
			FST	-1	R	Discovery
			FST	-0.645524	R	Discovery
			FST	-0.278282	R	Discovery
			FST	1	R	Discovery
			FST	1	R	Discovery
			FST	1	R	Discovery
			FST	1	R	Discovery
			FST	-0.216156	R	Discovery
			FST	-1	R	Discovery
			FST	-0.595916	R	Discovery
			FST	-1	R	Discovery
			FST	-0.251615	R	Discovery
			FST	0.271853	R	Discovery
			FST	0.965508	R	Discovery
			FST	-0.0451172	R	Discovery
			FST	-1	R	Discovery
			FST	0.0459363	R	Discovery
			FST	-1	R	Discovery
			FST	-0.0607056	R	Discovery
			FST	0.192051	R	Discovery
			FST	-0.407282	R	Discovery
			FST	-0.388239	R	Discovery
			FST	0.000180994	R	Discovery
			FST	-0.0291819	R	Discovery
			FST	0.0147311	R	Discovery
			FST	-0.316136	R	Discovery
			FST	NA	R	Discovery
			FST	0.331391	R	Discovery
			FST	1	R	Discovery
			FST	0.629886	R	Discovery
			FST	0.838901	R	Discovery
			FST	-0.435833	R	Discovery
			FST	-1	R	Discovery
			FST	-0.215825	R	Discovery
			FST	-1	R	Discovery
			FST	1	R	Discovery
			FST	-1	R	Discovery
			FST	NA	R	Discovery
			FST	0.80293	R	Discovery
			FST	-0.878073	R	Discovery
			FST	-0.855497	R	Discovery
			FST	-1	R	Discovery
			FST	0.29043	R	Discovery
			FST	-0.0884825	R	Discovery
			FST	0.60996	R	Discovery
			FST	-0.432955	R	Discovery
			FST	-1	R	Discovery
			FST	1	R	Discovery
			FST	-0.437723	R	Discovery
			FST	0.202104	R	Discovery
			FST	0.312829	R	Discovery
			FST	0.122784	R	Discovery
			FST	0.449708	R	Discovery
			FST	0.745129	R	Discovery
			FST	-1	R	Discovery
			FST	1	R	Discovery
			FST	1	R	Discovery
			FST	1	R	Discovery
			FST	0.328161	R	Discovery
			FST	0.0301406	R	Discovery
			FST	1	R	Discovery
			FST	-0.796741	R	Discovery
			FST	0.310045	R	Discovery
			FST	-0.379794	R	Discovery
			FST	-1	R	Discovery
			FST	1	R	Discovery
			FST	0.258327	R	Discovery
			FST	-0.0581798	R	Discovery
			FST	1	R	Discovery
			FST	-0.39026	R	Discovery
			FST	NA	R	Discovery
			FST	0.0113036	R	Discovery
			FST	1	R	Discovery
			FST	-0.832087	R	Discovery
			FST	0.496735	R	Discovery
			FST	-1	R	Discovery
			FST	0.539626	R	Discovery
			FST	-1	R	Discovery
			FST	0.650843	R	Discovery
			FST	-0.607928	R	Discovery
			FST	0.253788	R	Discovery
			FST	-0.292337	R	Discovery
			FST	1	R	Discovery
			FST	-1	R	Discovery
			FST	0.0188159	R	Discovery
			FST	NA	R	Discovery
			FST	0.140272	R	Discovery
			FST	-0.108523	R	Discovery
			FST	-0.676135	R	Discovery
			FST	1	R	Discovery
			FST	-0.803898	R	Discovery
			FST	0.0172934	R	Discovery
			FST	0.646552	R	Discovery
			FST	0.404597	R	Discovery
			FST	-0.505609	R	Discovery
			FST	0.182433	R	Discovery
			FST	1	R	Discovery
			FST	-0.244767	R	Discovery
			FST	-0.604293	R	Discovery
			FST	1	R	Discovery
			FST	1	R	Discovery
			FST	-0.351857	R	Discovery
			FST	0.145331	R	Discovery
			FST	-1	R	Discovery
			FST	0.47146	R	Discovery
			FST	0.649172	R	Discovery
			FST	-1	R	Discovery
			FST	-0.29899	R	Discovery
			FST	0.202853	R	Discovery
			FST	0.868724	R	Discovery
			FST	0.560112	R	Discovery
			FST	-0.841536	R	Discovery
			FST	1	R	Discovery
			FST	-0.188855	R	Discovery
			FST	0.0517281	R	Discovery
			FST	0.932804	R	Discovery
			FST	0.349526	R	Discovery
			FST	0.20989	R	Discovery
			FST	0.265346	R	Discovery
			FST	-0.334562	R	Discovery
			FST	-1	R	Discovery
			FST	-0.416022	R	Discovery
			FST	0.447061	R	Discovery
			FST	-0.705106	R	Discovery
			FST	1	R	Discovery
			FST	-0.233282	R	Discovery
			FST	-1	R	Discovery
			FST	NA	R	Discovery
			FST	-1	R	Discovery
			FST	-0.220939	R	Discovery
			FST	-0.281287	R	Discovery
			FST	-1	R	Discovery
			FST	1	R	Discovery
			FST	1	R	Discovery
			FST	0.689739	R	Discovery
			FST	0.439095	R	Discovery
			FST	1	R	Discovery
			FST	-0.176746	R	Discovery
			FST	-0.927579	R	Discovery
			FST	-0.109099	R	Discovery
			FST	-1	R	Discovery
			FST	-0.210154	R	Discovery
			FST	1	R	Discovery
			FST	1	R	Discovery
			FST	-0.0312769	R	Discovery
			FST	1	R	Discovery
			FST	1	R	Discovery
			FST	1	R	Discovery
			FST	0.613176	R	Discovery
			FST	0.505954	R	Discovery
			FST	0.567732	R	Discovery
			FST	NA	R	Discovery
			FST	1	R	Discovery
			FST	1	R	Discovery
			FST	1	R	Discovery
			FST	1	R	Discovery
			FST	1	R	Replication
			FST	0.346767	R	Replication
			FST	-0.0110408	R	Replication
			FST	0.123646	R	Replication
			FST	0.720781	R	Replication
			FST	NA	R	Replication
			FST	0.479788	R	Replication
			FST	0.390818	R	Replication
			FST	-0.224308	R	Replication
			FST	0.174073	R	Replication
			FST	-0.25435	R	Replication
			FST	0.244611	R	Replication
			FST	1	R	Replication
			FST	0.693643	R	Replication
			FST	0.164982	R	Replication
			FST	NA	R	Replication
			FST	0.703303	R	Replication
			FST	1	R	Replication
			FST	0.545169	R	Replication
			FST	1	R	Replication
			FST	1	R	Replication
			FST	0.80464	R	Replication
			FST	1	R	Replication
			FST	0.952894	R	Replication
			FST	0.521302	R	Replication
			FST	0.422869	R	Replication
			FST	0.467016	R	Replication
			FST	-1	R	Replication
			FST	0.264053	R	Replication
			FST	1	R	Replication
			FST	1	R	Replication
			FST	0.243311	R	Replication
			FST	-0.498517	R	Replication
			FST	-0.353479	R	Replication
			FST	0.559674	R	Replication
			FST	1	R	Replication
			FST	-0.0647736	R	Replication
			FST	-0.529744	R	Replication
			FST	0.0700217	R	Replication
			FST	0.644289	R	Replication
			FST	-1	R	Replication
			FST	-0.0742523	R	Replication
			FST	-0.945554	R	Replication
			FST	-1	R	Replication
			FST	0.342175	R	Replication
			FST	-0.191971	R	Replication
			FST	-0.249287	R	Replication
			FST	-0.505029	R	Replication
			FST	0.387088	R	Replication
			FST	-0.332794	R	Replication
			FST	0.587315	R	Replication
			FST	-0.0591218	R	Replication
			FST	-1	R	Replication
			FST	-0.184546	R	Replication
			FST	1	R	Replication
			FST	0.474227	R	Replication
			FST	-0.622314	R	Replication
			FST	-0.15137	R	Replication
			FST	1	R	Replication
			FST	-0.225386	R	Replication
			FST	0.789397	R	Replication
			FST	-0.239409	R	Replication
			FST	0.130222	R	Replication
			FST	-1	R	Replication
			FST	1	R	Replication
			FST	-0.122442	R	Replication
			FST	1	R	Replication
			FST	-0.668224	R	Replication
			FST	-1	R	Replication
			FST	NA	R	Replication
			FST	NA	R	Replication
			FST	1	R	Replication
			FST	1	R	Replication
			FST	1	R	Replication
			FST	-0.419277	R	Replication
			FST	-1	R	Replication
			FST	1	R	Replication
			FST	-0.192584	R	Replication
			FST	0.359127	R	Replication
			FST	0.397364	R	Replication
			FST	-0.296584	R	Replication
			FST	1	R	Replication
			FST	1	R	Replication
			FST	-1	R	Replication
			FST	-0.576222	R	Replication
			FST	-0.112537	R	Replication
			FST	0.620725	R	Replication
			FST	0.222665	R	Replication
			FST	1	R	Replication
			FST	-1	R	Replication
			FST	1	R	Replication
			FST	0.350559	R	Replication
			FST	-0.413766	R	Replication
			FST	-1	R	Replication
			FST	-0.288546	R	Replication
			FST	1	R	Replication
			FST	0.563052	R	Replication
			FST	-1	R	Replication
			FST	-0.54114	R	Replication
			FST	-0.139753	R	Replication
			FST	1	R	Replication
			FST	-0.700914	R	Replication
			FST	0.0670709	R	Replication
			FST	1	R	Replication
			FST	0.539114	R	Replication
			FST	1	R	Replication
			FST	0.185254	R	Replication
			FST	-0.394514	R	Replication
			FST	-0.0885205	R	Replication
			FST	-0.272588	R	Replication
			FST	0.296743	R	Replication
			FST	0.0475131	R	Replication
			FST	0.134808	R	Replication
			FST	-1	R	Replication
			FST	0.306713	R	Replication
			FST	-1	R	Replication
			FST	0.195764	R	Replication
			FST	-0.950404	R	Replication
			FST	-0.457101	R	Replication
			FST	-0.29606	R	Replication
			FST	-0.110088	R	Replication
			FST	1	R	Replication
			FST	-0.127833	R	Replication
			FST	-0.106033	R	Replication
			FST	0.504756	R	Replication
			FST	0.67839	R	Replication
			FST	-0.323584	R	Replication
			FST	0.145142	R	Replication
			FST	-1	R	Replication
			FST	0.179379	R	Replication
			FST	-0.605059	R	Replication
			FST	-0.242134	R	Replication
			FST	0.682279	R	Replication
			FST	-1	R	Replication
			FST	-0.832711	R	Replication
			FST	0.728395	R	Replication
			FST	1	R	Replication
			FST	1	R	Replication
			FST	1	R	Replication
			FST	-0.846079	R	Replication
			FST	0.273122	R	Replication
			FST	0.0986972	R	Replication
			FST	0.25252	R	Replication
			FST	-1	R	Replication
			FST	-0.405664	R	Replication
			FST	0.227594	R	Replication
			FST	-0.198203	R	Replication
			FST	0.825172	R	Replication
			FST	-1	R	Replication
			FST	-0.0227996	R	Replication
			FST	0.0941413	R	Replication
			FST	-0.833957	R	Replication
			FST	-0.130686	R	Replication
			FST	0.827573	R	Replication
			FST	0.756411	R	Replication
			FST	0.376335	R	Replication
			FST	1	R	Replication
			FST	0.752493	R	Replication
			FST	-0.428602	R	Replication
			FST	0.568943	R	Replication
			FST	-0.0420162	R	Replication
			FST	0.491258	R	Replication
			FST	0.061582	R	Replication
			FST	0.360926	R	Replication
			FST	0.4106	R	Replication
			FST	0.406595	R	Replication
			FST	0.0339909	R	Replication
			FST	-0.137018	R	Replication
			FST	0.223948	R	Replication
			FST	-1	R	Replication
			FST	-1	R	Replication
			FST	1	R	Replication
			FST	0.0684627	R	Replication
			FST	-1	R	Replication
			FST	-0.967626	R	Replication
			FST	-0.108426	R	Replication
			FST	-0.0804168	R	Replication
			FST	1	R	Replication
			FST	-1	R	Replication
			FST	-1	R	Replication
			FST	0.994555	R	Replication
			FST	0.496805	R	Replication
			FST	-0.355037	R	Replication
			FST	0.348853	R	Replication
			FST	-0.557359	R	Replication
			FST	1	R	Replication
			FST	0.376155	R	Replication
			FST	1	R	Replication
			FST	1	R	Replication
			FST	1	R	Replication
			FST	0.648464	R	Replication
			FST	0.357972	R	Replication
			FST	0.176831	R	Replication
			FST	0.612545	R	Replication
			FST	0.566394	R	Replication
			FST	1	R	Replication
			FST	0.15587	R	Replication
			FST	1	R	Replication
			FST	0.414258	R	Replication
			FST	-0.0259557	R	Replication
			FST	1	R	Replication
			FST	-1	R	Replication
			FST	0.551166	R	Replication
			FST	-0.584981	R	Replication
			FST	-1	R	Replication
			FST	-0.340018	R	Replication
			FST	-0.0810195	R	Replication
			FST	0.203063	R	Replication
			FST	0.607107	R	Replication
			FST	-0.133867	R	Replication
			FST	0.137242	R	Replication
			FST	-0.993032	R	Replication
			FST	0.0824458	R	Replication
			FST	-0.0952391	R	Replication
			FST	1	R	Replication
			FST	1	R	Replication
			FST	0.254224	R	Replication
			FST	1	R	Replication
			FST	-0.588496	R	Replication
			FST	0.0380689	R	Replication
			FST	1	R	Replication
			FST	-1	R	Replication
			FST	0.221126	R	Replication
			FST	-0.0155928	R	Replication
			FST	0.651622	R	Replication
			FST	-0.406016	R	Replication
			FST	0.642009	R	Replication
			FST	1	R	Replication
			FST	1	R	Replication
			FST	0.485459	R	Replication
			FST	1	R	Replication
			FST	-0.259398	R	Replication
			FST	0.693028	R	Replication
			FST	-0.365643	R	Replication
			FST	-1	R	Replication
			FST	0.732352	R	Replication
			FST	NA	R	Replication
			FST	0.0445898	R	Replication
			FST	1	R	Replication
			FST	-0.76638	R	Replication
			FST	1	R	Replication
			FST	1	R	Replication
			FST	1	R	Replication
			FST	1	R	Replication
			FST	-0.302411	R	Replication
			FST	-0.04825	R	Replication
			FST	0.831215	R	Replication
			FST	1	R	Replication
			FST	0.477048	R	Replication
			FST	1	R	Replication
			FST	-0.375508	R	Replication
			FST	1	R	Replication
			FST	NA	R	Replication
			FST	NA	R	Replication
			FST	0.231036	R	Replication
			FST	1	R	Replication
			FST	0.370256	R	Replication
			FST	1	R	Replication
			FST	0.114795	R	Replication
			FST	0.456592	R	Replication
			FST	-0.525466	R	Replication
			FST	0.400955	R	Replication
			FST	0.618769	R	Replication
			FST	0.561491	R	Replication
			FST	-0.36064	R	Replication
			FST	1	R	Replication
			FST	0.150118	R	Replication
			FST	-0.217901	R	Replication
			FST	-1	R	Replication
			FST	-0.0807272	R	Replication
			FST	-1	R	Replication
			FST	0.953643	R	Replication
			FST	-0.859368	R	Replication
			FST	1	R	Replication
			FST	-1	R	Replication
			FST	0.0493454	R	Replication
			FST	-1	R	Replication
			FST	0.422241	R	Replication
			FST	0.921523	R	Replication
			FST	1	R	Replication
			FST	0.749624	R	Replication
			FST	0.150026	R	Replication
			FST	-1	R	Replication
			FST	1	R	Replication
			FST	0.437314	R	Replication
			FST	0.123396	R	Replication
			FST	0.866468	R	Replication
			FST	-0.536982	R	Replication
			FST	0.631028	R	Replication
			FST	-0.89786	R	Replication
			FST	-0.198821	R	Replication
			FST	1	R	Replication
			FST	-1	R	Replication
			FST	0.934211	R	Replication
			FST	0.119673	R	Replication
			FST	1	R	Replication
			FST	0.115468	R	Replication
			FST	-1	L	Discovery
			FST	0.29664	L	Discovery
			FST	-0.342364	L	Discovery
			FST	-1	L	Discovery
			FST	0.336046	L	Discovery
			FST	-0.0810317	L	Discovery
			FST	-1	L	Discovery
			FST	-0.0263377	L	Discovery
			FST	-1	L	Discovery
			FST	-1	L	Discovery
			FST	-1	L	Discovery
			FST	-0.327338	L	Discovery
			FST	-1	L	Discovery
			FST	-0.0895391	L	Discovery
			FST	-0.193216	L	Discovery
			FST	-0.200453	L	Discovery
			FST	1	L	Discovery
			FST	0.567938	L	Discovery
			FST	-1	L	Discovery
			FST	-1	L	Discovery
			FST	-0.544535	L	Discovery
			FST	-0.516278	L	Discovery
			FST	-1	L	Discovery
			FST	0.155355	L	Discovery
			FST	-1	L	Discovery
			FST	-0.119258	L	Discovery
			FST	0.879046	L	Discovery
			FST	-0.652994	L	Discovery
			FST	-0.349509	L	Discovery
			FST	0.577398	L	Discovery
			FST	-1	L	Discovery
			FST	1	L	Discovery
			FST	-0.0265597	L	Discovery
			FST	-0.470966	L	Discovery
			FST	0.39073	L	Discovery
			FST	-0.0904548	L	Discovery
			FST	-1	L	Discovery
			FST	-0.872606	L	Discovery
			FST	-0.465214	L	Discovery
			FST	0.0170155	L	Discovery
			FST	-0.174275	L	Discovery
			FST	0.623457	L	Discovery
			FST	-1	L	Discovery
			FST	-1	L	Discovery
			FST	-0.961344	L	Discovery
			FST	1	L	Discovery
			FST	-1	L	Discovery
			FST	0.54571	L	Discovery
			FST	0.837909	L	Discovery
			FST	-1	L	Discovery
			FST	-0.0297931	L	Discovery
			FST	0.845773	L	Discovery
			FST	-0.00928034	L	Discovery
			FST	NA	L	Discovery
			FST	0.424297	L	Discovery
			FST	1	L	Discovery
			FST	0.118169	L	Discovery
			FST	-0.160721	L	Discovery
			FST	1	L	Discovery
			FST	0.769883	L	Discovery
			FST	-1	L	Discovery
			FST	0.0379975	L	Discovery
			FST	1	L	Discovery
			FST	-0.763813	L	Discovery
			FST	-1	L	Discovery
			FST	NA	L	Discovery
			FST	-1	L	Discovery
			FST	-0.944755	L	Discovery
			FST	-1	L	Discovery
			FST	0.160519	L	Discovery
			FST	-0.654303	L	Discovery
			FST	0.711529	L	Discovery
			FST	1	L	Discovery
			FST	0.0601183	L	Discovery
			FST	-0.360705	L	Discovery
			FST	0.0321574	L	Discovery
			FST	-1	L	Discovery
			FST	-0.791825	L	Discovery
			FST	-0.0918462	L	Discovery
			FST	-1	L	Discovery
			FST	-0.985231	L	Discovery
			FST	-1	L	Discovery
			FST	-0.491718	L	Discovery
			FST	-0.430001	L	Discovery
			FST	0.625968	L	Discovery
			FST	-1	L	Discovery
			FST	-1	L	Discovery
			FST	1	L	Discovery
			FST	-1	L	Discovery
			FST	-0.909078	L	Discovery
			FST	-0.283137	L	Discovery
			FST	-0.0838481	L	Discovery
			FST	0.103567	L	Discovery
			FST	0.0916054	L	Discovery
			FST	-0.246399	L	Discovery
			FST	0.0755455	L	Discovery
			FST	-1	L	Discovery
			FST	1	L	Discovery
			FST	-1	L	Discovery
			FST	0.0592295	L	Discovery
			FST	-0.382691	L	Discovery
			FST	1	L	Discovery
			FST	-0.78903	L	Discovery
			FST	0.0356582	L	Discovery
			FST	1	L	Discovery
			FST	-0.196264	L	Discovery
			FST	-1	L	Discovery
			FST	0.34181	L	Discovery
			FST	0.0835245	L	Discovery
			FST	-0.0275133	L	Discovery
			FST	-0.189819	L	Discovery
			FST	-0.261245	L	Discovery
			FST	-0.513222	L	Discovery
			FST	-0.940817	L	Discovery
			FST	-1	L	Discovery
			FST	0.599309	L	Discovery
			FST	-0.363825	L	Discovery
			FST	-1	L	Discovery
			FST	-0.0787544	L	Discovery
			FST	-1	L	Discovery
			FST	-1	L	Discovery
			FST	1	L	Discovery
			FST	-1	L	Discovery
			FST	-0.53768	L	Discovery
			FST	-0.0037327	L	Discovery
			FST	-0.0786322	L	Discovery
			FST	-0.754902	L	Discovery
			FST	-0.00337562	L	Discovery
			FST	-0.78423	L	Discovery
			FST	-0.287713	L	Discovery
			FST	1	L	Discovery
			FST	-0.474221	L	Discovery
			FST	-0.974195	L	Discovery
			FST	-0.970899	L	Discovery
			FST	-1	L	Discovery
			FST	-0.18358	L	Discovery
			FST	-1	L	Discovery
			FST	0.247878	L	Discovery
			FST	-1	L	Discovery
			FST	-0.329101	L	Discovery
			FST	0.138336	L	Discovery
			FST	-0.995384	L	Discovery
			FST	-1	L	Discovery
			FST	-1	L	Discovery
			FST	-1	L	Discovery
			FST	-0.735951	L	Discovery
			FST	0.597901	L	Discovery
			FST	1	L	Discovery
			FST	-0.077185	L	Discovery
			FST	-1	L	Discovery
			FST	-1	L	Discovery
			FST	-0.205465	L	Discovery
			FST	-0.329194	L	Discovery
			FST	0.225837	L	Discovery
			FST	-0.234593	L	Discovery
			FST	-0.631901	L	Discovery
			FST	-1	L	Discovery
			FST	-0.443252	L	Discovery
			FST	-0.789845	L	Discovery
			FST	NA	L	Discovery
			FST	1	L	Discovery
			FST	-0.341455	L	Discovery
			FST	-0.0612777	L	Discovery
			FST	-0.538463	L	Discovery
			FST	0.202919	L	Discovery
			FST	0.196773	L	Discovery
			FST	1	L	Discovery
			FST	0.06427	L	Discovery
			FST	-1	L	Discovery
			FST	-0.167583	L	Discovery
			FST	-0.27498	L	Discovery
			FST	-0.542261	L	Discovery
			FST	0.422892	L	Discovery
			FST	-1	L	Discovery
			FST	-0.864601	L	Discovery
			FST	0.408945	L	Discovery
			FST	-0.232713	L	Discovery
			FST	-0.104962	L	Discovery
			FST	-0.474734	L	Discovery
			FST	-1	L	Discovery
			FST	0.199247	L	Discovery
			FST	-0.627515	L	Discovery
			FST	0.0210641	L	Discovery
			FST	0.94995	L	Discovery
			FST	-1	L	Discovery
			FST	-0.0902256	L	Discovery
			FST	0.0352171	L	Discovery
			FST	-0.696524	L	Discovery
			FST	-1	L	Discovery
			FST	-1	L	Discovery
			FST	0.518229	L	Discovery
			FST	-0.337379	L	Discovery
			FST	-0.195824	L	Discovery
			FST	-1	L	Discovery
			FST	-0.778876	L	Discovery
			FST	-1	L	Discovery
			FST	1	L	Discovery
			FST	-1	L	Discovery
			FST	0.00632533	L	Discovery
			FST	0.0957065	L	Discovery
			FST	1	L	Discovery
			FST	0.29833	L	Discovery
			FST	-1	L	Discovery
			FST	-0.73411	L	Discovery
			FST	1	L	Discovery
			FST	0.115124	L	Discovery
			FST	-1	L	Discovery
			FST	-0.381983	L	Discovery
			FST	-0.0837016	L	Discovery
			FST	-1	L	Discovery
			FST	-0.345676	L	Discovery
			FST	-0.204688	L	Discovery
			FST	0.477769	L	Discovery
			FST	-0.875161	L	Discovery
			FST	-0.329947	L	Discovery
			FST	-0.810385	L	Discovery
			FST	-1	L	Discovery
			FST	1	L	Discovery
			FST	0.543707	L	Discovery
			FST	0.235548	L	Discovery
			FST	1	L	Discovery
			FST	-1	L	Discovery
			FST	-0.253268	L	Discovery
			FST	-0.0562424	L	Discovery
			FST	0.226433	L	Discovery
			FST	-1	L	Discovery
			FST	-0.947651	L	Discovery
			FST	-0.18803	L	Discovery
			FST	-1	L	Discovery
			FST	0.157089	L	Discovery
			FST	-0.362722	L	Discovery
			FST	-0.406257	L	Discovery
			FST	-1	L	Discovery
			FST	0.952828	L	Discovery
			FST	-1	L	Discovery
			FST	-1	L	Discovery
			FST	-1	L	Discovery
			FST	-1	L	Discovery
			FST	1	L	Discovery
			FST	-0.176065	L	Discovery
			FST	-0.0198494	L	Discovery
			FST	-1	L	Discovery
			FST	-1	L	Discovery
			FST	-1	L	Discovery
			FST	-0.254027	L	Discovery
			FST	0.413459	L	Discovery
			FST	-0.242509	L	Discovery
			FST	-1	L	Discovery
			FST	0.162812	L	Discovery
			FST	NA	L	Discovery
			FST	0.0728692	L	Discovery
			FST	-0.993706	L	Discovery
			FST	-0.218083	L	Discovery
			FST	-1	L	Discovery
			FST	1	L	Discovery
			FST	0.782025	L	Discovery
			FST	1	L	Discovery
			FST	0.381492	L	Discovery
			FST	0.458303	L	Discovery
			FST	-0.42009	L	Discovery
			FST	0.0412152	L	Discovery
			FST	-0.648016	L	Discovery
			FST	-0.803301	L	Discovery
			FST	-1	L	Discovery
			FST	-0.877744	L	Discovery
			FST	0.595042	L	Discovery
			FST	-1	L	Discovery
			FST	1	L	Discovery
			FST	-0.255905	L	Discovery
			FST	-0.18762	L	Discovery
			FST	-1	L	Discovery
			FST	-1	L	Discovery
			FST	-0.6004	L	Discovery
			FST	NA	L	Discovery
			FST	-0.22466	L	Discovery
			FST	-1	L	Discovery
			FST	0.286275	L	Discovery
			FST	-0.289529	L	Discovery
			FST	0.00756189	L	Discovery
			FST	0.0116233	L	Discovery
			FST	-0.3092	L	Discovery
			FST	-0.388949	L	Discovery
			FST	0.00530444	L	Discovery
			FST	-0.770598	L	Discovery
			FST	1	L	Discovery
			FST	-0.7553	L	Discovery
			FST	-0.405791	L	Discovery
			FST	-0.493887	L	Discovery
			FST	-1	L	Discovery
			FST	-1	L	Discovery
			FST	-1	L	Discovery
			FST	0.0787721	L	Discovery
			FST	-0.692847	L	Discovery
			FST	-1	L	Discovery
			FST	1	L	Discovery
			FST	0.405791	L	Discovery
			FST	1	L	Discovery
			FST	-0.488286	L	Discovery
			FST	0.577352	L	Discovery
			FST	1	L	Discovery
			FST	-0.00271845	L	Discovery
			FST	-0.312433	L	Discovery
			FST	1	L	Discovery
			FST	1	L	Replication
			FST	-1	L	Replication
			FST	0.474314	L	Replication
			FST	NA	L	Replication
			FST	-0.0873158	L	Replication
			FST	-1	L	Replication
			FST	-0.76861	L	Replication
			FST	0.28435	L	Replication
			FST	-0.597839	L	Replication
			FST	-1	L	Replication
			FST	0.36543	L	Replication
			FST	0.282412	L	Replication
			FST	1	L	Replication
			FST	0.160218	L	Replication
			FST	-0.0919077	L	Replication
			FST	0.605239	L	Replication
			FST	0.223757	L	Replication
			FST	1	L	Replication
			FST	-1	L	Replication
			FST	-0.323861	L	Replication
			FST	-1	L	Replication
			FST	0.151779	L	Replication
			FST	1	L	Replication
			FST	-0.0340645	L	Replication
			FST	-1	L	Replication
			FST	0.876374	L	Replication
			FST	-0.00651148	L	Replication
			FST	0.200425	L	Replication
			FST	1	L	Replication
			FST	-0.974273	L	Replication
			FST	0.995513	L	Replication
			FST	-0.0387166	L	Replication
			FST	0.0777033	L	Replication
			FST	-0.211119	L	Replication
			FST	NA	L	Replication
			FST	-0.00321292	L	Replication
			FST	-0.626376	L	Replication
			FST	-1	L	Replication
			FST	-0.419685	L	Replication
			FST	1	L	Replication
			FST	-0.187707	L	Replication
			FST	-0.127151	L	Replication
			FST	-0.473527	L	Replication
			FST	-0.982197	L	Replication
			FST	0.990283	L	Replication
			FST	0.798537	L	Replication
			FST	1	L	Replication
			FST	0.590754	L	Replication
			FST	-0.427652	L	Replication
			FST	-1	L	Replication
			FST	-1	L	Replication
			FST	-1	L	Replication
			FST	-0.738887	L	Replication
			FST	-1	L	Replication
			FST	-1	L	Replication
			FST	0.815548	L	Replication
			FST	-1	L	Replication
			FST	0.238527	L	Replication
			FST	-0.00430479	L	Replication
			FST	-0.58349	L	Replication
			FST	0.777989	L	Replication
			FST	-1	L	Replication
			FST	-1	L	Replication
			FST	-0.0914125	L	Replication
			FST	-0.256686	L	Replication
			FST	-0.455562	L	Replication
			FST	-0.700842	L	Replication
			FST	0.393638	L	Replication
			FST	0.210412	L	Replication
			FST	NA	L	Replication
			FST	-1	L	Replication
			FST	0.0182471	L	Replication
			FST	0.127605	L	Replication
			FST	0.267229	L	Replication
			FST	-0.0199306	L	Replication
			FST	-0.357585	L	Replication
			FST	-1	L	Replication
			FST	0.181065	L	Replication
			FST	-0.37082	L	Replication
			FST	0.0068282	L	Replication
			FST	-1	L	Replication
			FST	-1	L	Replication
			FST	1	L	Replication
			FST	-1	L	Replication
			FST	-0.572128	L	Replication
			FST	0.373012	L	Replication
			FST	0.792724	L	Replication
			FST	-0.78258	L	Replication
			FST	1	L	Replication
			FST	0.483816	L	Replication
			FST	0.296732	L	Replication
			FST	-0.1922	L	Replication
			FST	-1	L	Replication
			FST	-0.218549	L	Replication
			FST	-1	L	Replication
			FST	-0.15567	L	Replication
			FST	-1	L	Replication
			FST	-0.437812	L	Replication
			FST	1	L	Replication
			FST	-1	L	Replication
			FST	-0.303016	L	Replication
			FST	-0.126926	L	Replication
			FST	-0.696193	L	Replication
			FST	0.0612577	L	Replication
			FST	0.263715	L	Replication
			FST	-0.365819	L	Replication
			FST	0.218941	L	Replication
			FST	-1	L	Replication
			FST	-1	L	Replication
			FST	-0.349165	L	Replication
			FST	-1	L	Replication
			FST	-0.374428	L	Replication
			FST	0.0254132	L	Replication
			FST	1	L	Replication
			FST	-0.586063	L	Replication
			FST	-1	L	Replication
			FST	-1	L	Replication
			FST	-1	L	Replication
			FST	0.969132	L	Replication
			FST	0.273924	L	Replication
			FST	-1	L	Replication
			FST	-0.380589	L	Replication
			FST	-1	L	Replication
			FST	0.115532	L	Replication
			FST	-0.963038	L	Replication
			FST	-1	L	Replication
			FST	-1	L	Replication
			FST	-1	L	Replication
			FST	1	L	Replication
			FST	-1	L	Replication
			FST	0.634284	L	Replication
			FST	1	L	Replication
			FST	0.687489	L	Replication
			FST	0.523966	L	Replication
			FST	0.292398	L	Replication
			FST	0.19213	L	Replication
			FST	0.0723774	L	Replication
			FST	0.751742	L	Replication
			FST	1	L	Replication
			FST	-0.0370271	L	Replication
			FST	1	L	Replication
			FST	-1	L	Replication
			FST	1	L	Replication
			FST	0.214529	L	Replication
			FST	-1	L	Replication
			FST	-1	L	Replication
			FST	-1	L	Replication
			FST	0.303052	L	Replication
			FST	-0.144056	L	Replication
			FST	1	L	Replication
			FST	-0.929684	L	Replication
			FST	-1	L	Replication
			FST	-1	L	Replication
			FST	-0.744901	L	Replication
			FST	NA	L	Replication
			FST	NA	L	Replication
			FST	-0.549449	L	Replication
			FST	0.002168	L	Replication
			FST	0.250293	L	Replication
			FST	0.384854	L	Replication
			FST	NA	L	Replication
			FST	0.643332	L	Replication
			FST	-0.399519	L	Replication
			FST	-0.721384	L	Replication
			FST	-0.567228	L	Replication
			FST	1	L	Replication
			FST	1	L	Replication
			FST	0.885207	L	Replication
			FST	-1	L	Replication
			FST	-0.271896	L	Replication
			FST	-1	L	Replication
			FST	-0.501495	L	Replication
			FST	-1	L	Replication
			FST	0.563253	L	Replication
			FST	-0.0849264	L	Replication
			FST	0.678874	L	Replication
			FST	-0.0572351	L	Replication
			FST	-0.543844	L	Replication
			FST	-0.304788	L	Replication
			FST	-1	L	Replication
			FST	-1	L	Replication
			FST	-1	L	Replication
			FST	-1	L	Replication
			FST	0.350266	L	Replication
			FST	-0.205325	L	Replication
			FST	-1	L	Replication
			FST	0.609102	L	Replication
			FST	-1	L	Replication
			FST	1	L	Replication
			FST	-0.0886027	L	Replication
			FST	0.24493	L	Replication
			FST	-1	L	Replication
			FST	-0.129894	L	Replication
			FST	0.0237488	L	Replication
			FST	-0.686333	L	Replication
			FST	-0.957911	L	Replication
			FST	-1	L	Replication
			FST	-0.530646	L	Replication
			FST	-0.272009	L	Replication
			FST	0.161657	L	Replication
			FST	0.445331	L	Replication
			FST	1	L	Replication
			FST	-1	L	Replication
			FST	-0.465555	L	Replication
			FST	-0.594343	L	Replication
			FST	-1	L	Replication
			FST	-1	L	Replication
			FST	-1	L	Replication
			FST	-0.923252	L	Replication
			FST	0.306383	L	Replication
			FST	-1	L	Replication
			FST	-0.177802	L	Replication
			FST	0.137099	L	Replication
			FST	-1	L	Replication
			FST	-0.0660371	L	Replication
			FST	1	L	Replication
			FST	-1	L	Replication
			FST	-0.653573	L	Replication
			FST	-0.317263	L	Replication
			FST	-0.215238	L	Replication
			FST	-1	L	Replication
			FST	-1	L	Replication
			FST	-0.55299	L	Replication
			FST	-0.658522	L	Replication
			FST	-1	L	Replication
			FST	-1	L	Replication
			FST	-1	L	Replication
			FST	1	L	Replication
			FST	0.0442609	L	Replication
			FST	-0.739926	L	Replication
			FST	1	L	Replication
			FST	-0.126807	L	Replication
			FST	-1	L	Replication
			FST	-1	L	Replication
			FST	0.603913	L	Replication
			FST	0.294979	L	Replication
			FST	0.0287742	L	Replication
			FST	-0.112233	L	Replication
			FST	-1	L	Replication
			FST	-1	L	Replication
			FST	-1	L	Replication
			FST	-1	L	Replication
			FST	0.238089	L	Replication
			FST	-0.475626	L	Replication
			FST	-0.628226	L	Replication
			FST	-0.919087	L	Replication
			FST	-0.269358	L	Replication
			FST	0.310899	L	Replication
			FST	-0.0796378	L	Replication
			FST	-0.591978	L	Replication
			FST	-1	L	Replication
			FST	-0.507641	L	Replication
			FST	-0.461949	L	Replication
			FST	-0.304873	L	Replication
			FST	1	L	Replication
			FST	0.306957	L	Replication
			FST	-1	L	Replication
			FST	-0.91126	L	Replication
			FST	-1	L	Replication
			FST	-1	L	Replication
			FST	-0.758287	L	Replication
			FST	-0.148879	L	Replication
			FST	0.45147	L	Replication
			FST	-0.0160573	L	Replication
			FST	-0.450724	L	Replication
			FST	NA	L	Replication
			FST	1	L	Replication
			FST	-1	L	Replication
			FST	-0.496301	L	Replication
			FST	-0.522501	L	Replication
			FST	0.503166	L	Replication
			FST	0.865068	L	Replication
			FST	-1	L	Replication
			FST	0.598643	L	Replication
			FST	0.767496	L	Replication
			FST	-1	L	Replication
			FST	-0.450473	L	Replication
			FST	-0.305255	L	Replication
			FST	-0.388317	L	Replication
			FST	0.54955	L	Replication
			FST	-1	L	Replication
			FST	0.114555	L	Replication
			FST	0.397339	L	Replication
			FST	-1	L	Replication
			FST	-0.311856	L	Replication
			FST	-1	L	Replication
			FST	-1	L	Replication
			FST	-1	L	Replication
			FST	-0.422922	L	Replication
			FST	-1	L	Replication
			FST	-0.566217	L	Replication
			FST	-0.335542	L	Replication
			FST	NA	L	Replication
			FST	1	L	Replication
			FST	-0.0918378	L	Replication
			FST	1	L	Replication
			FST	-1	L	Replication
			FST	-0.066899	M	Discovery
			FST	1	M	Discovery
			FST	-1	M	Discovery
			FST	0.372291	M	Discovery
			FST	-1	M	Discovery
			FST	-0.991783	M	Discovery
			FST	-0.246236	M	Discovery
			FST	1	M	Discovery
			FST	1	M	Discovery
			FST	0.808112	M	Discovery
			FST	-1	M	Discovery
			FST	NA	M	Discovery
			FST	1	M	Discovery
			FST	-1	M	Discovery
			FST	0.767977	M	Discovery
			FST	0.289047	M	Discovery
			FST	1	M	Discovery
			FST	1	M	Discovery
			FST	-0.771061	M	Discovery
			FST	-1	M	Discovery
			FST	-0.315379	M	Discovery
			FST	-0.692527	M	Discovery
			FST	0.661288	M	Discovery
			FST	-0.367242	M	Discovery
			FST	-0.9144	M	Discovery
			FST	-0.133918	M	Discovery
			FST	1	M	Discovery
			FST	0.311571	M	Discovery
			FST	1	M	Discovery
			FST	0.209176	M	Discovery
			FST	0.16402	M	Discovery
			FST	0.714765	M	Discovery
			FST	-1	M	Discovery
			FST	1	M	Discovery
			FST	-1	M	Discovery
			FST	-0.61781	M	Discovery
			FST	1	M	Discovery
			FST	1	M	Discovery
			FST	1	M	Discovery
			FST	1	M	Discovery
			FST	-0.804385	M	Discovery
			FST	1	M	Discovery
			FST	-0.0387956	M	Discovery
			FST	-0.994131	M	Discovery
			FST	NA	M	Discovery
			FST	0.732935	M	Discovery
			FST	0.341251	M	Discovery
			FST	-0.136706	M	Discovery
			FST	1	M	Discovery
			FST	1	M	Discovery
			FST	0.641065	M	Discovery
			FST	1	M	Discovery
			FST	1	M	Discovery
			FST	0.935132	M	Discovery
			FST	-0.618625	M	Discovery
			FST	0.781784	M	Discovery
			FST	-0.334335	M	Discovery
			FST	-0.0335896	M	Discovery
			FST	0.262633	M	Discovery
			FST	0.191832	M	Discovery
			FST	0.0602831	M	Discovery
			FST	0.666108	M	Discovery
			FST	0.401383	M	Discovery
			FST	1	M	Discovery
			FST	0.0538152	M	Discovery
			FST	1	M	Discovery
			FST	-0.394876	M	Discovery
			FST	-0.377377	M	Discovery
			FST	-1	M	Discovery
			FST	NA	M	Discovery
			FST	NA	M	Discovery
			FST	0.0755661	M	Discovery
			FST	0.217569	M	Discovery
			FST	1	M	Discovery
			FST	-0.369772	M	Discovery
			FST	0.123053	M	Discovery
			FST	1	M	Discovery
			FST	0.0889849	M	Discovery
			FST	-0.583533	M	Discovery
			FST	0.416788	M	Discovery
			FST	-0.970903	M	Discovery
			FST	0.594356	M	Discovery
			FST	0.247979	M	Discovery
			FST	1	M	Discovery
			FST	1	M	Discovery
			FST	-0.555832	M	Discovery
			FST	-0.457112	M	Discovery
			FST	1	M	Discovery
			FST	-0.208141	M	Discovery
			FST	0.628727	M	Discovery
			FST	0.554366	M	Discovery
			FST	0.383748	M	Discovery
			FST	-0.572379	M	Discovery
			FST	1	M	Discovery
			FST	-0.547548	M	Discovery
			FST	0.278276	M	Discovery
			FST	1	M	Discovery
			FST	-0.292774	M	Discovery
			FST	-0.381133	M	Discovery
			FST	-0.201662	M	Discovery
			FST	-0.0375684	M	Discovery
			FST	1	M	Discovery
			FST	0.820277	M	Discovery
			FST	0.430688	M	Discovery
			FST	-1	M	Discovery
			FST	0.849312	M	Discovery
			FST	-0.754199	M	Discovery
			FST	0.358264	M	Discovery
			FST	0.570142	M	Discovery
			FST	1	M	Discovery
			FST	0.155039	M	Discovery
			FST	1	M	Discovery
			FST	1	M	Discovery
			FST	-0.210398	M	Discovery
			FST	0.854945	M	Discovery
			FST	0.164515	M	Discovery
			FST	-0.607058	M	Discovery
			FST	0.867518	M	Discovery
			FST	1	M	Discovery
			FST	-1	M	Discovery
			FST	0.035957	M	Discovery
			FST	-0.19516	M	Discovery
			FST	-0.322604	M	Discovery
			FST	-0.63326	M	Discovery
			FST	0.246645	M	Discovery
			FST	0.184255	M	Discovery
			FST	0.589161	M	Discovery
			FST	1	M	Discovery
			FST	0.439821	M	Discovery
			FST	-0.268923	M	Discovery
			FST	0.0094261	M	Discovery
			FST	1	M	Discovery
			FST	-1	M	Discovery
			FST	-0.279382	M	Discovery
			FST	1	M	Discovery
			FST	1	M	Discovery
			FST	0.0661553	M	Discovery
			FST	-0.393795	M	Discovery
			FST	-0.261776	M	Discovery
			FST	-1	M	Discovery
			FST	-1	M	Discovery
			FST	0.325414	M	Discovery
			FST	-0.698382	M	Discovery
			FST	0.117267	M	Discovery
			FST	NA	M	Discovery
			FST	0.876883	M	Discovery
			FST	1	M	Discovery
			FST	0.103624	M	Discovery
			FST	-0.270449	M	Discovery
			FST	-0.204495	M	Discovery
			FST	-0.29315	M	Discovery
			FST	-1	M	Discovery
			FST	1	M	Discovery
			FST	1	M	Discovery
			FST	0.388868	M	Discovery
			FST	0.147912	M	Discovery
			FST	-0.446006	M	Discovery
			FST	-1	M	Discovery
			FST	0.251871	M	Discovery
			FST	-1	M	Discovery
			FST	-1	M	Discovery
			FST	1	M	Discovery
			FST	1	M	Discovery
			FST	NA	M	Discovery
			FST	-1	M	Discovery
			FST	0.399142	M	Discovery
			FST	-0.730509	M	Discovery
			FST	-0.560306	M	Discovery
			FST	-0.131711	M	Discovery
			FST	1	M	Discovery
			FST	0.793432	M	Discovery
			FST	1	M	Discovery
			FST	0.480332	M	Discovery
			FST	1	M	Discovery
			FST	-1	M	Discovery
			FST	-0.243648	M	Discovery
			FST	-1	M	Discovery
			FST	0.870485	M	Discovery
			FST	-1	M	Discovery
			FST	-1	M	Discovery
			FST	0.745845	M	Discovery
			FST	-0.449385	M	Discovery
			FST	-0.0440381	M	Discovery
			FST	-1	M	Discovery
			FST	1	M	Discovery
			FST	-0.415493	M	Discovery
			FST	-0.342552	M	Discovery
			FST	-1	M	Discovery
			FST	0.594293	M	Discovery
			FST	NA	M	Discovery
			FST	0.343266	M	Discovery
			FST	0.538389	M	Discovery
			FST	-1	M	Discovery
			FST	-1	M	Discovery
			FST	0.0265568	M	Discovery
			FST	-0.105942	M	Discovery
			FST	NA	M	Discovery
			FST	-0.261612	M	Discovery
			FST	-1	M	Discovery
			FST	1	M	Discovery
			FST	-0.629474	M	Discovery
			FST	1	M	Discovery
			FST	1	M	Discovery
			FST	-0.188237	M	Discovery
			FST	0.370043	M	Discovery
			FST	-0.63373	M	Discovery
			FST	-1	M	Discovery
			FST	-0.173608	M	Discovery
			FST	-1	M	Discovery
			FST	0.369427	M	Discovery
			FST	-1	M	Discovery
			FST	0.890934	M	Discovery
			FST	0.300732	M	Discovery
			FST	-1	M	Discovery
			FST	0.642182	M	Discovery
			FST	1	M	Discovery
			FST	-0.893938	M	Discovery
			FST	0.116705	M	Discovery
			FST	0.416471	M	Discovery
			FST	1	M	Discovery
			FST	-1	M	Discovery
			FST	0.631947	M	Discovery
			FST	-0.281295	M	Discovery
			FST	-0.425582	M	Discovery
			FST	0.0473147	M	Discovery
			FST	1	M	Discovery
			FST	0.66398	M	Discovery
			FST	-1	M	Discovery
			FST	1	M	Discovery
			FST	1	M	Discovery
			FST	-0.0701464	M	Discovery
			FST	0.751296	M	Discovery
			FST	-1	M	Discovery
			FST	1	M	Discovery
			FST	-0.50695	M	Discovery
			FST	-1	M	Discovery
			FST	1	M	Discovery
			FST	0.695996	M	Discovery
			FST	0.926173	M	Discovery
			FST	0.40494	M	Discovery
			FST	-1	M	Discovery
			FST	1	M	Discovery
			FST	-0.354289	M	Discovery
			FST	0.365979	M	Discovery
			FST	-0.450166	M	Discovery
			FST	-1	M	Discovery
			FST	-1	M	Discovery
			FST	NA	M	Discovery
			FST	-0.424547	M	Discovery
			FST	-0.409786	M	Discovery
			FST	-0.133429	M	Discovery
			FST	-0.62907	M	Discovery
			FST	-0.156584	M	Discovery
			FST	0.268976	M	Discovery
			FST	1	M	Discovery
			FST	1	M	Discovery
			FST	-0.941601	M	Discovery
			FST	1	M	Discovery
			FST	0.438851	M	Discovery
			FST	0.933352	M	Discovery
			FST	-0.153011	M	Discovery
			FST	-1	M	Discovery
			FST	-1	M	Discovery
			FST	0.226023	M	Discovery
			FST	0.95585	M	Discovery
			FST	0.0396636	M	Discovery
			FST	-0.841256	M	Discovery
			FST	1	M	Discovery
			FST	-1	M	Discovery
			FST	-0.237747	M	Discovery
			FST	-0.306162	M	Discovery
			FST	1	M	Discovery
			FST	-1	M	Discovery
			FST	0.239771	M	Discovery
			FST	1	M	Discovery
			FST	-0.413933	M	Discovery
			FST	0.0183989	M	Discovery
			FST	-0.711025	M	Discovery
			FST	0.756705	M	Discovery
			FST	0.00151982	M	Discovery
			FST	-0.367521	M	Discovery
			FST	0.0183436	M	Discovery
			FST	-0.371618	M	Discovery
			FST	0.216224	M	Discovery
			FST	-0.344	M	Discovery
			FST	0.441537	M	Discovery
			FST	-1	M	Discovery
			FST	0.576125	M	Discovery
			FST	0.747394	M	Discovery
			FST	-0.764897	M	Discovery
			FST	0.310568	M	Discovery
			FST	-0.551482	M	Discovery
			FST	-1	M	Discovery
			FST	-1	M	Discovery
			FST	0.666348	M	Discovery
			FST	NA	M	Discovery
			FST	-1	M	Discovery
			FST	-0.0426493	M	Discovery
			FST	-0.163343	M	Discovery
			FST	1	M	Discovery
			FST	1	M	Discovery
			FST	0.189011	M	Discovery
			FST	0.269428	M	Discovery
			FST	-0.911136	M	Replication
			FST	-0.641626	M	Replication
			FST	-1	M	Replication
			FST	-0.434789	M	Replication
			FST	-0.172404	M	Replication
			FST	NA	M	Replication
			FST	-0.58786	M	Replication
			FST	-1	M	Replication
			FST	-0.692309	M	Replication
			FST	0.81939	M	Replication
			FST	0.412151	M	Replication
			FST	1	M	Replication
			FST	-0.126126	M	Replication
			FST	1	M	Replication
			FST	1	M	Replication
			FST	1	M	Replication
			FST	0.161822	M	Replication
			FST	1	M	Replication
			FST	1	M	Replication
			FST	-0.302621	M	Replication
			FST	0.705637	M	Replication
			FST	1	M	Replication
			FST	0.329987	M	Replication
			FST	0.126427	M	Replication
			FST	-1	M	Replication
			FST	0.412353	M	Replication
			FST	-0.01912	M	Replication
			FST	0.444827	M	Replication
			FST	-0.0468835	M	Replication
			FST	0.930807	M	Replication
			FST	0.78429	M	Replication
			FST	0.724821	M	Replication
			FST	-0.14244	M	Replication
			FST	-0.245822	M	Replication
			FST	0.255931	M	Replication
			FST	-0.796302	M	Replication
			FST	-0.279238	M	Replication
			FST	0.122495	M	Replication
			FST	0.483972	M	Replication
			FST	-0.489947	M	Replication
			FST	-0.975344	M	Replication
			FST	1	M	Replication
			FST	0.0163383	M	Replication
			FST	1	M	Replication
			FST	0.674162	M	Replication
			FST	-1	M	Replication
			FST	-0.0784943	M	Replication
			FST	0.196015	M	Replication
			FST	-0.804246	M	Replication
			FST	0.350587	M	Replication
			FST	1	M	Replication
			FST	-0.279368	M	Replication
			FST	-0.479933	M	Replication
			FST	0.660901	M	Replication
			FST	1	M	Replication
			FST	-1	M	Replication
			FST	0.0423334	M	Replication
			FST	-1	M	Replication
			FST	1	M	Replication
			FST	-0.267313	M	Replication
			FST	-0.828177	M	Replication
			FST	NA	M	Replication
			FST	0.258841	M	Replication
			FST	-1	M	Replication
			FST	1	M	Replication
			FST	-1	M	Replication
			FST	-0.225564	M	Replication
			FST	1	M	Replication
			FST	0.984177	M	Replication
			FST	-0.864036	M	Replication
			FST	-0.69451	M	Replication
			FST	0.259933	M	Replication
			FST	0.695882	M	Replication
			FST	-0.69127	M	Replication
			FST	-0.0293424	M	Replication
			FST	-1	M	Replication
			FST	0.027576	M	Replication
			FST	-1	M	Replication
			FST	-1	M	Replication
			FST	0.65393	M	Replication
			FST	-0.412356	M	Replication
			FST	1	M	Replication
			FST	-0.31768	M	Replication
			FST	0.655816	M	Replication
			FST	1	M	Replication
			FST	-0.207176	M	Replication
			FST	0.0441861	M	Replication
			FST	-0.0353075	M	Replication
			FST	0.667735	M	Replication
			FST	0.405721	M	Replication
			FST	1	M	Replication
			FST	0.11716	M	Replication
			FST	0.677883	M	Replication
			FST	0.0612202	M	Replication
			FST	-0.281972	M	Replication
			FST	1	M	Replication
			FST	0.0758501	M	Replication
			FST	1	M	Replication
			FST	1	M	Replication
			FST	-1	M	Replication
			FST	-0.00408131	M	Replication
			FST	0.616643	M	Replication
			FST	0.0963946	M	Replication
			FST	-1	M	Replication
			FST	-0.162146	M	Replication
			FST	1	M	Replication
			FST	-0.304138	M	Replication
			FST	1	M	Replication
			FST	-0.379559	M	Replication
			FST	-0.335244	M	Replication
			FST	-1	M	Replication
			FST	0.071882	M	Replication
			FST	0.0190225	M	Replication
			FST	0.237981	M	Replication
			FST	0.979458	M	Replication
			FST	0.656223	M	Replication
			FST	1	M	Replication
			FST	-1	M	Replication
			FST	-1	M	Replication
			FST	0.627998	M	Replication
			FST	0.872004	M	Replication
			FST	-1	M	Replication
			FST	-0.306961	M	Replication
			FST	-0.329678	M	Replication
			FST	0.230178	M	Replication
			FST	-0.0606426	M	Replication
			FST	-0.0977455	M	Replication
			FST	-1	M	Replication
			FST	1	M	Replication
			FST	-1	M	Replication
			FST	0.182074	M	Replication
			FST	1	M	Replication
			FST	0.703835	M	Replication
			FST	0.264327	M	Replication
			FST	0.896039	M	Replication
			FST	0.191168	M	Replication
			FST	0.438633	M	Replication
			FST	0.397534	M	Replication
			FST	NA	M	Replication
			FST	-1	M	Replication
			FST	0.541636	M	Replication
			FST	0.179662	M	Replication
			FST	-0.00806519	M	Replication
			FST	-0.843035	M	Replication
			FST	0.0138177	M	Replication
			FST	0.543817	M	Replication
			FST	1	M	Replication
			FST	-0.218447	M	Replication
			FST	-1	M	Replication
			FST	-1	M	Replication
			FST	1	M	Replication
			FST	0.681828	M	Replication
			FST	-0.587478	M	Replication
			FST	-0.357183	M	Replication
			FST	0.0118494	M	Replication
			FST	-0.277211	M	Replication
			FST	-0.492495	M	Replication
			FST	-1	M	Replication
			FST	0.671949	M	Replication
			FST	-1	M	Replication
			FST	-1	M	Replication
			FST	0.249569	M	Replication
			FST	-0.246145	M	Replication
			FST	0.391358	M	Replication
			FST	0.212651	M	Replication
			FST	-0.296009	M	Replication
			FST	0.57458	M	Replication
			FST	-0.256853	M	Replication
			FST	0.191132	M	Replication
			FST	-0.392279	M	Replication
			FST	1	M	Replication
			FST	0.299766	M	Replication
			FST	1	M	Replication
			FST	0.978261	M	Replication
			FST	NA	M	Replication
			FST	0.116489	M	Replication
			FST	0.485805	M	Replication
			FST	-1	M	Replication
			FST	0.641059	M	Replication
			FST	-0.627419	M	Replication
			FST	-0.70117	M	Replication
			FST	0.326741	M	Replication
			FST	0.305514	M	Replication
			FST	-0.287678	M	Replication
			FST	0.0413861	M	Replication
			FST	-0.720139	M	Replication
			FST	-0.99117	M	Replication
			FST	-0.0244694	M	Replication
			FST	0.046572	M	Replication
			FST	0.313973	M	Replication
			FST	-0.239232	M	Replication
			FST	1	M	Replication
			FST	-0.100879	M	Replication
			FST	-0.881622	M	Replication
			FST	-0.646717	M	Replication
			FST	-0.224538	M	Replication
			FST	-0.126982	M	Replication
			FST	1	M	Replication
			FST	0.16082	M	Replication
			FST	1	M	Replication
			FST	-0.310175	M	Replication
			FST	NA	M	Replication
			FST	0.490781	M	Replication
			FST	1	M	Replication
			FST	-1	M	Replication
			FST	0.0835359	M	Replication
			FST	0.424846	M	Replication
			FST	1	M	Replication
			FST	-0.125827	M	Replication
			FST	0.453615	M	Replication
			FST	0.102697	M	Replication
			FST	-0.158743	M	Replication
			FST	-1	M	Replication
			FST	-1	M	Replication
			FST	0.3106	M	Replication
			FST	-0.129055	M	Replication
			FST	1	M	Replication
			FST	-0.396593	M	Replication
			FST	1	M	Replication
			FST	-0.296533	M	Replication
			FST	0.323572	M	Replication
			FST	0.498818	M	Replication
			FST	-0.37582	M	Replication
			FST	1	M	Replication
			FST	-0.621252	M	Replication
			FST	-0.730024	M	Replication
			FST	1	M	Replication
			FST	-1	M	Replication
			FST	0.147874	M	Replication
			FST	0.61209	M	Replication
			FST	0.882945	M	Replication
			FST	-0.736592	M	Replication
			FST	0.0205211	M	Replication
			FST	0.0274431	M	Replication
			FST	0.172708	M	Replication
			FST	1	M	Replication
			FST	-0.0716798	M	Replication
			FST	-1	M	Replication
			FST	-0.389961	M	Replication
			FST	-0.151908	M	Replication
			FST	0.0669919	M	Replication
			FST	0.416984	M	Replication
			FST	-1	M	Replication
			FST	1	M	Replication
			FST	0.826224	M	Replication
			FST	0.787502	M	Replication
			FST	1	M	Replication
			FST	-0.531868	M	Replication
			FST	0.959152	M	Replication
			FST	-0.20668	M	Replication
			FST	0.137345	M	Replication
			FST	-0.542068	M	Replication
			FST	-1	M	Replication
			FST	-1	M	Replication
			FST	1	M	Replication
			FST	0.151013	M	Replication
			FST	-1	M	Replication
			FST	0.121563	M	Replication
			FST	0.369004	M	Replication
			FST	0.689159	M	Replication
			FST	0.540712	M	Replication
			FST	-0.716349	M	Replication
			FST	0.696728	M	Replication
			FST	-1	M	Replication
			FST	0.14733	M	Replication
			FST	0.141604	M	Replication
			FST	1	M	Replication
			FST	-0.877179	M	Replication
			FST	-0.143423	M	Replication
			FST	-0.20884	M	Replication
			FST	-1	M	Replication
			FST	1	M	Replication
			FST	-1	M	Replication
			FST	0.930925	M	Replication
			FST	0.761104	M	Replication
			FST	1	M	Replication
			FST	-0.143255	M	Replication
			FST	0.225265	M	Replication
			FST	-0.972059	M	Replication
			FST	-0.263473	M	Replication
			FST	0.236221	M	Replication
			FST	-0.359054	M	Replication
			FST	1	M	Replication
			FST	-0.366334	M	Replication
			FST	-0.0728975	M	Replication
			FST	1	M	Replication
			FST	-0.139161	M	Replication
			FST	-0.328397	M	Replication
			FST	1	M	Replication
			FST	0.198224	M	Replication
			FST	-1	M	Replication
			FST	-1	M	Replication
			FST	0.571693	M	Replication
			FST	0.765398	M	Replication
			FST	-0.132499	M	Replication
			FST	NA	M	Replication
			FST	0.542902	M	Replication
			6d	-0.455024	R	Discovery
			6d	-0.141125	R	Discovery
			6d	-0.657964	R	Discovery
			6d	-1	R	Discovery
			6d	-0.891061	R	Discovery
			6d	-0.781553	R	Discovery
			6d	-0.798014	R	Discovery
			6d	-0.553641	R	Discovery
			6d	-0.305532	R	Discovery
			6d	-1	R	Discovery
			6d	-0.477776	R	Discovery
			6d	-1	R	Discovery
			6d	-0.513979	R	Discovery
			6d	-0.325102	R	Discovery
			6d	-0.881211	R	Discovery
			6d	-0.05061	R	Discovery
			6d	-0.886679	R	Discovery
			6d	-0.526911	R	Discovery
			6d	0.01105	R	Discovery
			6d	-1	R	Discovery
			6d	-0.351173	R	Discovery
			6d	-0.389887	R	Discovery
			6d	-0.771826	R	Discovery
			6d	-1	R	Discovery
			6d	-0.0988777	R	Discovery
			6d	-0.75553	R	Discovery
			6d	-0.907019	R	Discovery
			6d	-0.634799	R	Discovery
			6d	-0.611534	R	Discovery
			6d	-0.819854	R	Discovery
			6d	-1	R	Discovery
			6d	-0.839165	R	Discovery
			6d	-0.601253	R	Discovery
			6d	-1	R	Discovery
			6d	-0.864175	R	Discovery
			6d	-0.730387	R	Discovery
			6d	-0.790663	R	Discovery
			6d	0.20708	R	Discovery
			6d	-0.57926	R	Discovery
			6d	-0.627293	R	Discovery
			6d	-0.693157	R	Discovery
			6d	-0.304027	R	Discovery
			6d	-0.951878	R	Discovery
			6d	-0.454043	R	Discovery
			6d	0.362583	R	Discovery
			6d	-0.324667	R	Discovery
			6d	-0.684762	R	Discovery
			6d	-0.977421	R	Discovery
			6d	-0.613371	R	Discovery
			6d	-1	R	Discovery
			6d	-0.6784	R	Discovery
			6d	0.173412	R	Discovery
			6d	-0.635948	R	Discovery
			6d	-0.835215	R	Discovery
			6d	-0.952436	R	Discovery
			6d	-0.81611	R	Discovery
			6d	-0.410378	R	Discovery
			6d	-1	R	Discovery
			6d	-0.55227	R	Discovery
			6d	-0.0896672	R	Discovery
			6d	-0.334754	R	Discovery
			6d	-1	R	Discovery
			6d	-1	R	Discovery
			6d	-0.791379	R	Discovery
			6d	0.0663485	R	Discovery
			6d	-1	R	Discovery
			6d	-1	R	Discovery
			6d	-0.593476	R	Discovery
			6d	-0.776921	R	Discovery
			6d	-0.227658	R	Discovery
			6d	-1	R	Discovery
			6d	-0.246703	R	Discovery
			6d	-0.307356	R	Discovery
			6d	-0.53069	R	Discovery
			6d	-0.154753	R	Discovery
			6d	-1	R	Discovery
			6d	-0.902115	R	Discovery
			6d	-1	R	Discovery
			6d	-0.52261	R	Discovery
			6d	-0.957061	R	Discovery
			6d	-0.61076	R	Discovery
			6d	-0.111996	R	Discovery
			6d	-0.926144	R	Discovery
			6d	-0.015238	R	Discovery
			6d	-0.819028	R	Discovery
			6d	-0.403739	R	Discovery
			6d	-0.809288	R	Discovery
			6d	-0.975893	R	Discovery
			6d	-1	R	Discovery
			6d	NA	R	Discovery
			6d	-0.843596	R	Discovery
			6d	-1	R	Discovery
			6d	NA	R	Discovery
			6d	-0.923997	R	Discovery
			6d	-0.837365	R	Discovery
			6d	-1	R	Discovery
			6d	-1	R	Discovery
			6d	-0.380826	R	Discovery
			6d	-1	R	Discovery
			6d	-0.420339	R	Discovery
			6d	-0.502043	R	Discovery
			6d	-0.363639	R	Discovery
			6d	-1	R	Discovery
			6d	-0.97662	R	Discovery
			6d	-0.463984	R	Discovery
			6d	-0.644328	R	Discovery
			6d	-0.362848	R	Discovery
			6d	-0.419565	R	Discovery
			6d	-0.933137	R	Discovery
			6d	-0.642014	R	Discovery
			6d	-0.772	R	Discovery
			6d	-0.0319445	R	Discovery
			6d	-0.160708	R	Discovery
			6d	-0.764106	R	Discovery
			6d	-0.557272	R	Discovery
			6d	-0.779164	R	Discovery
			6d	-0.527293	R	Discovery
			6d	-0.733544	R	Discovery
			6d	-0.537338	R	Discovery
			6d	-0.318028	R	Discovery
			6d	-0.692413	R	Discovery
			6d	-1	R	Discovery
			6d	-0.535923	R	Discovery
			6d	-0.03821	R	Discovery
			6d	-1	R	Discovery
			6d	-0.882451	R	Discovery
			6d	-0.222021	R	Discovery
			6d	-1	R	Discovery
			6d	-0.506569	R	Discovery
			6d	-1	R	Discovery
			6d	-0.436293	R	Discovery
			6d	-0.352384	R	Discovery
			6d	-0.807932	R	Discovery
			6d	-1	R	Discovery
			6d	-0.531724	R	Discovery
			6d	-0.767666	R	Discovery
			6d	0.0409649	R	Discovery
			6d	-0.657764	R	Discovery
			6d	-0.848882	R	Discovery
			6d	-0.52926	R	Discovery
			6d	-0.596657	R	Discovery
			6d	-0.286531	R	Discovery
			6d	-0.782464	R	Discovery
			6d	-0.359523	R	Discovery
			6d	NA	R	Discovery
			6d	-1	R	Discovery
			6d	-0.407608	R	Discovery
			6d	-0.957767	R	Discovery
			6d	-0.131295	R	Discovery
			6d	-0.261941	R	Discovery
			6d	-0.467185	R	Discovery
			6d	-0.708199	R	Discovery
			6d	-0.784569	R	Discovery
			6d	-0.953449	R	Discovery
			6d	-0.471302	R	Discovery
			6d	-0.543014	R	Discovery
			6d	-0.795679	R	Discovery
			6d	-0.419653	R	Discovery
			6d	-1	R	Discovery
			6d	-0.404518	R	Discovery
			6d	-0.911827	R	Discovery
			6d	-0.440791	R	Discovery
			6d	-0.838424	R	Discovery
			6d	-0.274328	R	Discovery
			6d	-0.775886	R	Discovery
			6d	-1	R	Discovery
			6d	-0.630971	R	Discovery
			6d	-0.214777	R	Discovery
			6d	-1	R	Discovery
			6d	-0.513162	R	Discovery
			6d	0.0167497	R	Discovery
			6d	-0.767375	R	Discovery
			6d	-0.438448	R	Discovery
			6d	NA	R	Discovery
			6d	-1	R	Discovery
			6d	-0.776244	R	Discovery
			6d	-0.634329	R	Discovery
			6d	-0.473927	R	Discovery
			6d	-0.551826	R	Discovery
			6d	-0.547643	R	Discovery
			6d	-0.545679	R	Discovery
			6d	-0.745366	R	Discovery
			6d	-0.762479	R	Discovery
			6d	-0.14445	R	Discovery
			6d	NA	R	Discovery
			6d	-0.723234	R	Discovery
			6d	-0.130369	R	Discovery
			6d	-0.831392	R	Discovery
			6d	-1	R	Discovery
			6d	-0.497292	R	Discovery
			6d	-0.408267	R	Discovery
			6d	-0.310559	R	Discovery
			6d	-0.135146	R	Discovery
			6d	-0.266319	R	Discovery
			6d	-0.172107	R	Discovery
			6d	-1	R	Discovery
			6d	-0.479005	R	Discovery
			6d	-0.287244	R	Discovery
			6d	0.0350828	R	Discovery
[truncated: 14,201 more rows]

## Sheet: Fig6d_LateralityIndex_RightHemi
Fig6d_LateralityIndex_RightHemisphere			roi	Lateralization	hand	matched_group
			FST	-0.0373644	R	Discovery
			FST	0.0469063	R	Discovery
			FST	0.0252738	R	Discovery
			FST	0.195077	R	Discovery
			FST	-0.0346367	R	Discovery
			FST	-0.0749283	R	Discovery
			FST	-0.052008	R	Discovery
			FST	0.0247894	R	Discovery
			FST	-0.00360585	R	Discovery
			FST	-0.112635	R	Discovery
			FST	-0.0619805	R	Discovery
			FST	0.126354	R	Discovery
			FST	-0.0634092	R	Discovery
			FST	-0.0111399	R	Discovery
			FST	-0.133022	R	Discovery
			FST	0.126722	R	Discovery
			FST	-0.0392614	R	Discovery
			FST	-0.0764615	R	Discovery
			FST	0.218027	R	Discovery
			FST	-0.29524	R	Discovery
			FST	-0.029277	R	Discovery
			FST	0.11644	R	Discovery
			FST	-0.123161	R	Discovery
			FST	0.0656475	R	Discovery
			FST	0.0912923	R	Discovery
			FST	-0.0191132	R	Discovery
			FST	-0.209913	R	Discovery
			FST	-0.166047	R	Discovery
			FST	0.112472	R	Discovery
			FST	-0.0705728	R	Discovery
			FST	-0.227095	R	Discovery
			FST	-0.309782	R	Discovery
			FST	-0.232552	R	Discovery
			FST	-0.0178874	R	Discovery
			FST	-0.255541	R	Discovery
			FST	-0.1479	R	Discovery
			FST	-0.00847289	R	Discovery
			FST	0.0501283	R	Discovery
			FST	-0.0795844	R	Discovery
			FST	-0.124902	R	Discovery
			FST	0.0267121	R	Discovery
			FST	0.0169016	R	Discovery
			FST	0.0275228	R	Discovery
			FST	-0.0526188	R	Discovery
			FST	0.0798209	R	Discovery
			FST	-0.100455	R	Discovery
			FST	-0.111749	R	Discovery
			FST	-0.192223	R	Discovery
			FST	-0.0307999	R	Discovery
			FST	-0.221603	R	Discovery
			FST	-0.00748816	R	Discovery
			FST	0.194565	R	Discovery
			FST	0.0457036	R	Discovery
			FST	0.0262506	R	Discovery
			FST	-0.176544	R	Discovery
			FST	0.0406592	R	Discovery
			FST	0.188659	R	Discovery
			FST	0.140127	R	Discovery
			FST	0.119072	R	Discovery
			FST	-0.0520462	R	Discovery
			FST	0.109853	R	Discovery
			FST	-0.035675	R	Discovery
			FST	-0.217904	R	Discovery
			FST	0.177608	R	Discovery
			FST	0.128971	R	Discovery
			FST	-0.0227142	R	Discovery
			FST	0.0924105	R	Discovery
			FST	0.0742754	R	Discovery
			FST	-0.0157502	R	Discovery
			FST	-0.144333	R	Discovery
			FST	-0.043802	R	Discovery
			FST	0.0319366	R	Discovery
			FST	-0.179734	R	Discovery
			FST	-0.0988205	R	Discovery
			FST	-0.143437	R	Discovery
			FST	-0.0993962	R	Discovery
			FST	-0.104798	R	Discovery
			FST	-0.0682552	R	Discovery
			FST	0.0727019	R	Discovery
			FST	0.0481541	R	Discovery
			FST	-0.106614	R	Discovery
			FST	0.010497	R	Discovery
			FST	0.0164533	R	Discovery
			FST	-0.0185909	R	Discovery
			FST	0.0609892	R	Discovery
			FST	-0.0459147	R	Discovery
			FST	0.0106558	R	Discovery
			FST	-0.0431137	R	Discovery
			FST	0.0583961	R	Discovery
			FST	-0.188255	R	Discovery
			FST	0.0687813	R	Discovery
			FST	-0.0708078	R	Discovery
			FST	-0.103189	R	Discovery
			FST	-0.259307	R	Discovery
			FST	0.0453328	R	Discovery
			FST	-0.0861195	R	Discovery
			FST	-0.110307	R	Discovery
			FST	-0.0405746	R	Discovery
			FST	-0.124581	R	Discovery
			FST	0.160013	R	Discovery
			FST	-0.0403491	R	Discovery
			FST	0.00282099	R	Discovery
			FST	-0.102988	R	Discovery
			FST	-0.237707	R	Discovery
			FST	-0.0381169	R	Discovery
			FST	-0.177059	R	Discovery
			FST	0.0729615	R	Discovery
			FST	0.0827544	R	Discovery
			FST	0.0987872	R	Discovery
			FST	0.0163228	R	Discovery
			FST	-0.079361	R	Discovery
			FST	0.034999	R	Discovery
			FST	0.230059	R	Discovery
			FST	0.0414389	R	Discovery
			FST	-0.0979946	R	Discovery
			FST	-0.0502849	R	Discovery
			FST	0.0667809	R	Discovery
			FST	-0.0485625	R	Discovery
			FST	-0.0741091	R	Discovery
			FST	0.0196353	R	Discovery
			FST	-0.124333	R	Discovery
			FST	-0.0133317	R	Discovery
			FST	-0.131151	R	Discovery
			FST	-0.0341127	R	Discovery
			FST	0.00413089	R	Discovery
			FST	0.0540081	R	Discovery
			FST	0.0738188	R	Discovery
			FST	0.065211	R	Discovery
			FST	0.165536	R	Discovery
			FST	-0.0964277	R	Discovery
			FST	0.173156	R	Discovery
			FST	0.141856	R	Discovery
			FST	-0.21343	R	Discovery
			FST	-0.257835	R	Discovery
			FST	-0.146678	R	Discovery
			FST	-0.127251	R	Discovery
			FST	0.0622592	R	Discovery
			FST	-0.0159632	R	Discovery
			FST	0.145523	R	Discovery
			FST	0.00210593	R	Discovery
			FST	-0.0187295	R	Discovery
			FST	0.118252	R	Discovery
			FST	-0.193779	R	Discovery
			FST	0.00578588	R	Discovery
			FST	-0.0985591	R	Discovery
			FST	-0.276693	R	Discovery
			FST	-0.0552918	R	Discovery
			FST	-0.171385	R	Discovery
			FST	-0.120964	R	Discovery
			FST	0.149731	R	Discovery
			FST	-0.135048	R	Discovery
			FST	-0.116805	R	Discovery
			FST	-0.164429	R	Discovery
			FST	-0.154996	R	Discovery
			FST	-0.0183699	R	Discovery
			FST	0.0695988	R	Discovery
			FST	-0.128946	R	Discovery
			FST	0.00840248	R	Discovery
			FST	-0.166559	R	Discovery
			FST	-0.0640548	R	Discovery
			FST	-0.335042	R	Discovery
			FST	-0.0292689	R	Discovery
			FST	-0.0393146	R	Discovery
			FST	-0.00405383	R	Discovery
			FST	0.151226	R	Discovery
			FST	-0.18894	R	Discovery
			FST	-0.00372012	R	Discovery
			FST	0.0348498	R	Discovery
			FST	-0.13592	R	Discovery
			FST	-0.0413256	R	Discovery
			FST	-0.0366985	R	Discovery
			FST	-0.0581145	R	Discovery
			FST	-0.0241135	R	Discovery
			FST	-0.0560081	R	Discovery
			FST	-0.241493	R	Discovery
			FST	-0.128368	R	Discovery
			FST	-0.232763	R	Discovery
			FST	-0.0703489	R	Discovery
			FST	-0.0305881	R	Discovery
			FST	-0.248671	R	Discovery
			FST	0.101613	R	Discovery
			FST	-0.0844096	R	Discovery
			FST	0.0203142	R	Discovery
			FST	0.0540852	R	Discovery
			FST	0.0310107	R	Discovery
			FST	-0.0646625	R	Discovery
			FST	0.0936964	R	Discovery
			FST	-0.0850696	R	Discovery
			FST	-0.122669	R	Discovery
			FST	0.088732	R	Discovery
			FST	-0.082279	R	Discovery
			FST	0.0176629	R	Discovery
			FST	0.116489	R	Discovery
			FST	0.117226	R	Discovery
			FST	0.0289367	R	Discovery
			FST	-0.114957	R	Discovery
			FST	-0.0396288	R	Discovery
			FST	0.121862	R	Discovery
			FST	0.115031	R	Discovery
			FST	-0.0532086	R	Discovery
			FST	-0.098197	R	Discovery
			FST	0.031477	R	Discovery
			FST	-0.0416559	R	Discovery
			FST	0.100928	R	Discovery
			FST	-0.0826336	R	Discovery
			FST	-0.071082	R	Discovery
			FST	-0.0188531	R	Discovery
			FST	0.128011	R	Discovery
			FST	0.0630737	R	Discovery
			FST	0.137609	R	Discovery
			FST	0.0491591	R	Discovery
			FST	-0.128668	R	Discovery
			FST	-0.340257	R	Discovery
			FST	0.0127688	R	Discovery
			FST	-0.184671	R	Discovery
			FST	0.0549214	R	Discovery
			FST	0.0438884	R	Discovery
			FST	-0.0915773	R	Discovery
			FST	0.0264313	R	Discovery
			FST	-0.0219807	R	Discovery
			FST	-0.119716	R	Discovery
			FST	-0.1385	R	Discovery
			FST	-0.00744438	R	Discovery
			FST	-0.298437	R	Discovery
			FST	0.0120099	R	Discovery
			FST	-0.186421	R	Discovery
			FST	-0.0952693	R	Discovery
			FST	-0.023924	R	Discovery
			FST	0.27622	R	Discovery
			FST	0.0534115	R	Discovery
			FST	-0.197153	R	Discovery
			FST	-0.245475	R	Discovery
			FST	-0.0918468	R	Discovery
			FST	-0.080868	R	Discovery
			FST	0.0359314	R	Discovery
			FST	0.213219	R	Discovery
			FST	0.0125065	R	Discovery
			FST	-0.052397	R	Discovery
			FST	-0.0625805	R	Discovery
			FST	-0.181686	R	Discovery
			FST	0.0285263	R	Discovery
			FST	0.0293086	R	Discovery
			FST	-0.0155778	R	Discovery
			FST	0.0496066	R	Discovery
			FST	-0.0449899	R	Discovery
			FST	-0.105415	R	Discovery
			FST	-0.00242128	R	Discovery
			FST	0.109663	R	Discovery
			FST	-0.0666096	R	Discovery
			FST	-0.0355064	R	Discovery
			FST	0.0670675	R	Discovery
			FST	-0.255852	R	Discovery
			FST	0.0486725	R	Discovery
			FST	0.0148274	R	Discovery
			FST	0.0546287	R	Discovery
			FST	0.0544786	R	Discovery
			FST	-0.0988149	R	Discovery
			FST	-0.138448	R	Discovery
			FST	-0.0547851	R	Discovery
			FST	0.00124768	R	Discovery
			FST	0.113252	R	Discovery
			FST	-0.0444748	R	Discovery
			FST	-0.122212	R	Discovery
			FST	0.0404108	R	Discovery
			FST	-0.0262596	R	Discovery
			FST	-0.01882	R	Discovery
			FST	-0.121237	R	Discovery
			FST	-0.0856434	R	Discovery
			FST	0.018836	R	Discovery
			FST	-0.0485091	R	Discovery
			FST	0.00772651	R	Discovery
			FST	-0.0243919	R	Discovery
			FST	6.82004369757843e-05	R	Discovery
			FST	-0.0828422	R	Discovery
			FST	0.0203001	R	Discovery
			FST	0.0301867	R	Discovery
			FST	-0.0784257	R	Discovery
			FST	-0.205665	R	Discovery
			FST	0.0615681	R	Discovery
			FST	-0.0357602	R	Discovery
			FST	0.0968516	R	Discovery
			FST	-0.108076	R	Discovery
			FST	0.136048	R	Discovery
			FST	0.0634611	R	Discovery
			FST	0.0262238	R	Discovery
			FST	-0.0557507	R	Discovery
			FST	-0.130714	R	Discovery
			FST	-0.219772	R	Discovery
			FST	0.11763	R	Discovery
			FST	-0.187521	R	Discovery
			FST	-0.215229	R	Discovery
			FST	-0.0693252	R	Discovery
			FST	-0.180405	R	Discovery
			FST	-0.00514709	R	Discovery
			FST	-0.0841811	R	Discovery
			FST	-0.0221435	R	Discovery
			FST	-0.0656359	R	Discovery
			FST	-0.194396	R	Discovery
			FST	-0.0194962	R	Discovery
			FST	-0.0653264	R	Discovery
			FST	-0.264321	R	Discovery
			FST	-0.331437	R	Discovery
			FST	-0.235111	R	Discovery
			FST	-0.1209	R	Replication
			FST	-0.00605959	R	Replication
			FST	-0.121901	R	Replication
			FST	0.0447768	R	Replication
			FST	-0.257219	R	Replication
			FST	-0.0490224	R	Replication
			FST	-0.144077	R	Replication
			FST	-0.0481282	R	Replication
			FST	0.117297	R	Replication
			FST	-0.116546	R	Replication
			FST	-0.0226204	R	Replication
			FST	0.149377	R	Replication
			FST	0.0354031	R	Replication
			FST	0.00828553	R	Replication
			FST	0.045703	R	Replication
			FST	0.00421333	R	Replication
			FST	-0.0951378	R	Replication
			FST	0.132689	R	Replication
			FST	-0.295388	R	Replication
			FST	-0.0267533	R	Replication
			FST	0.0177463	R	Replication
			FST	0.0582987	R	Replication
			FST	-0.0509625	R	Replication
			FST	-0.143309	R	Replication
			FST	-0.0827556	R	Replication
			FST	0.0688198	R	Replication
			FST	0.00859076	R	Replication
			FST	-0.0853128	R	Replication
			FST	-0.284738	R	Replication
			FST	-0.151106	R	Replication
			FST	-0.0368716	R	Replication
			FST	0.0975756	R	Replication
			FST	0.0335688	R	Replication
			FST	0.22052	R	Replication
			FST	-0.0940419	R	Replication
			FST	-0.163549	R	Replication
			FST	-0.116855	R	Replication
			FST	0.0937848	R	Replication
			FST	0.00470407	R	Replication
			FST	-0.126316	R	Replication
			FST	0.0842458	R	Replication
			FST	-0.266907	R	Replication
			FST	-0.00881352	R	Replication
			FST	-0.0889461	R	Replication
			FST	0.0827047	R	Replication
			FST	-0.0867574	R	Replication
			FST	-0.0758531	R	Replication
			FST	-0.0789134	R	Replication
			FST	-0.0172633	R	Replication
			FST	-0.0595589	R	Replication
			FST	-0.15536	R	Replication
			FST	0.00351714	R	Replication
			FST	0.0433962	R	Replication
			FST	0.00442189	R	Replication
			FST	0.0284156	R	Replication
			FST	0.0190925	R	Replication
			FST	0.191102	R	Replication
			FST	-0.105744	R	Replication
			FST	0.0956254	R	Replication
			FST	-0.0609123	R	Replication
			FST	-0.163547	R	Replication
			FST	-0.0959078	R	Replication
			FST	-0.0370771	R	Replication
			FST	0.19093	R	Replication
			FST	0.113149	R	Replication
			FST	-0.0464697	R	Replication
			FST	-0.20391	R	Replication
			FST	0.112255	R	Replication
			FST	-0.114409	R	Replication
			FST	-0.111263	R	Replication
			FST	-0.00381334	R	Replication
			FST	0.139027	R	Replication
			FST	0.0197293	R	Replication
			FST	-0.0596165	R	Replication
			FST	0.01597	R	Replication
			FST	-0.254435	R	Replication
			FST	-0.0929133	R	Replication
			FST	-0.0827823	R	Replication
			FST	-0.0188786	R	Replication
			FST	-0.250016	R	Replication
			FST	0.127554	R	Replication
			FST	-0.15743	R	Replication
			FST	0.127907	R	Replication
			FST	0.0272171	R	Replication
			FST	-0.0186911	R	Replication
			FST	0.000757648	R	Replication
			FST	0.0807234	R	Replication
			FST	0.00131328	R	Replication
			FST	0.139975	R	Replication
			FST	0.036829	R	Replication
			FST	-0.15059	R	Replication
			FST	0.0638884	R	Replication
			FST	-0.067748	R	Replication
			FST	0.0361921	R	Replication
			FST	0.280733	R	Replication
			FST	-0.015488	R	Replication
			FST	-0.0369564	R	Replication
			FST	0.0421591	R	Replication
			FST	0.0319295	R	Replication
			FST	-0.0455051	R	Replication
			FST	-0.116767	R	Replication
			FST	0.00914354	R	Replication
			FST	-0.0177	R	Replication
			FST	-0.0665094	R	Replication
			FST	-0.157277	R	Replication
			FST	-0.167218	R	Replication
			FST	0.0352481	R	Replication
			FST	0.0663564	R	Replication
			FST	-0.00117839	R	Replication
			FST	-0.0884113	R	Replication
			FST	0.0788697	R	Replication
			FST	-0.0528953	R	Replication
			FST	0.0327594	R	Replication
			FST	-0.0531407	R	Replication
			FST	-0.120426	R	Replication
			FST	-0.0681443	R	Replication
			FST	-0.0898466	R	Replication
			FST	-0.0348463	R	Replication
			FST	0.0875607	R	Replication
			FST	-0.146463	R	Replication
			FST	0.0422557	R	Replication
			FST	-0.0970525	R	Replication
			FST	-0.0404426	R	Replication
			FST	0.0488717	R	Replication
			FST	0.0405746	R	Replication
			FST	-0.0858906	R	Replication
			FST	-0.0317172	R	Replication
			FST	0.0670633	R	Replication
			FST	-0.0908201	R	Replication
			FST	-0.0703235	R	Replication
			FST	-0.0271252	R	Replication
			FST	-0.00668386	R	Replication
			FST	-0.117389	R	Replication
			FST	0.0158478	R	Replication
			FST	-0.264679	R	Replication
			FST	-0.0844254	R	Replication
			FST	-0.174083	R	Replication
			FST	0.117455	R	Replication
			FST	0.0986899	R	Replication
			FST	-0.20198	R	Replication
			FST	-0.113751	R	Replication
			FST	-0.0634668	R	Replication
			FST	-0.233356	R	Replication
			FST	-0.00729293	R	Replication
			FST	0.0461768	R	Replication
			FST	-0.0179416	R	Replication
			FST	-0.193407	R	Replication
			FST	-0.132108	R	Replication
			FST	-0.149292	R	Replication
			FST	0.0311195	R	Replication
			FST	-0.0500793	R	Replication
			FST	-0.0786458	R	Replication
			FST	-0.174743	R	Replication
			FST	-0.221291	R	Replication
			FST	-0.0520401	R	Replication
			FST	0.0131343	R	Replication
			FST	0.0814038	R	Replication
			FST	-0.163034	R	Replication
			FST	0.132681	R	Replication
			FST	0.0275761	R	Replication
			FST	0.0339183	R	Replication
			FST	0.128079	R	Replication
			FST	-0.0757053	R	Replication
			FST	0.0885882	R	Replication
			FST	-0.153258	R	Replication
			FST	0.010704	R	Replication
			FST	0.00645625	R	Replication
			FST	-0.0532419	R	Replication
			FST	0.0725045	R	Replication
			FST	-0.0374536	R	Replication
			FST	-0.1498	R	Replication
			FST	0.0947459	R	Replication
			FST	0.0253299	R	Replication
			FST	-0.0703085	R	Replication
			FST	0.147122	R	Replication
			FST	0.109162	R	Replication
			FST	0.106163	R	Replication
			FST	-0.0119532	R	Replication
			FST	-0.0937478	R	Replication
			FST	-0.0763977	R	Replication
			FST	-0.0877381	R	Replication
			FST	-0.117514	R	Replication
			FST	0.153346	R	Replication
			FST	-0.0126257	R	Replication
			FST	0.0702392	R	Replication
			FST	-0.257834	R	Replication
			FST	0.149577	R	Replication
			FST	-0.170554	R	Replication
			FST	0.0473655	R	Replication
			FST	-0.062559	R	Replication
			FST	-0.0341398	R	Replication
			FST	-0.0726781	R	Replication
			FST	0.0132799	R	Replication
			FST	-0.0937637	R	Replication
			FST	0.0127558	R	Replication
			FST	-0.102804	R	Replication
			FST	-0.0242457	R	Replication
			FST	-0.0273694	R	Replication
			FST	-0.210717	R	Replication
			FST	-0.170892	R	Replication
			FST	-0.0757558	R	Replication
			FST	0.111271	R	Replication
			FST	0.0422198	R	Replication
			FST	0.0297077	R	Replication
			FST	-0.0662928	R	Replication
			FST	-0.064618	R	Replication
			FST	0.056987	R	Replication
			FST	-0.116335	R	Replication
			FST	-0.00663951	R	Replication
			FST	-0.0158294	R	Replication
			FST	-0.0342772	R	Replication
			FST	-0.0491078	R	Replication
			FST	-0.0825672	R	Replication
			FST	-0.0569623	R	Replication
			FST	0.0118764	R	Replication
			FST	0.0888939	R	Replication
			FST	-0.00338468	R	Replication
			FST	-0.118241	R	Replication
			FST	-0.10086	R	Replication
			FST	-0.0837196	R	Replication
			FST	-0.194035	R	Replication
			FST	0.151028	R	Replication
			FST	-0.0721109	R	Replication
			FST	-0.172371	R	Replication
			FST	-0.0484926	R	Replication
			FST	0.14179	R	Replication
			FST	-0.206106	R	Replication
			FST	-0.00147477	R	Replication
			FST	-0.0992652	R	Replication
			FST	-0.0793938	R	Replication
			FST	0.104444	R	Replication
			FST	-0.148209	R	Replication
			FST	-0.173971	R	Replication
			FST	-0.0690971	R	Replication
			FST	0.128013	R	Replication
			FST	-0.00678929	R	Replication
			FST	-0.0520602	R	Replication
			FST	-0.23414	R	Replication
			FST	-0.0601095	R	Replication
			FST	-0.0690381	R	Replication
			FST	0.115798	R	Replication
			FST	0.0572717	R	Replication
			FST	0.0103756	R	Replication
			FST	0.067159	R	Replication
			FST	0.053856	R	Replication
			FST	-0.0403616	R	Replication
			FST	-0.132034	R	Replication
			FST	-0.0253865	R	Replication
			FST	0.268439	R	Replication
			FST	0.0831722	R	Replication
			FST	-0.0212918	R	Replication
			FST	0.00660107	R	Replication
			FST	-0.0580616	R	Replication
			FST	-0.0314291	R	Replication
			FST	-0.0601627	R	Replication
			FST	-0.273023	R	Replication
			FST	-0.193696	R	Replication
			FST	-0.0518159	R	Replication
			FST	0.0787911	R	Replication
			FST	-0.0123393	R	Replication
			FST	-0.122622	R	Replication
			FST	-0.128119	R	Replication
			FST	-0.271369	R	Replication
			FST	0.0742946	R	Replication
			FST	0.0628367	R	Replication
			FST	-0.219841	R	Replication
			FST	-0.197127	R	Replication
			FST	-0.0532162	R	Replication
			FST	-0.0440866	R	Replication
			FST	-0.0189019	R	Replication
			FST	-0.0744599	R	Replication
			FST	0.0935562	R	Replication
			FST	0.109917	R	Replication
			FST	-0.0251586	R	Replication
			FST	-0.00661775	R	Replication
			FST	-0.0304801	R	Replication
			FST	0.04152	R	Replication
			FST	0.15317	R	Replication
			FST	-0.183778	R	Replication
			FST	0.0661317	R	Replication
			FST	-0.0942724	R	Replication
			FST	-0.0254391	R	Replication
			FST	-0.0591909	R	Replication
			FST	0.0839864	R	Replication
			FST	-0.0698698	R	Replication
			FST	-0.0840111	R	Replication
			FST	-0.0757383	R	Replication
			FST	0.0430519	R	Replication
			FST	-0.00874359	R	Replication
			FST	0.279293	R	Replication
			FST	0.122213	R	Replication
			FST	-0.0388113	R	Replication
			FST	0.0123631	R	Replication
			FST	0.0308553	R	Replication
			FST	0.293335	R	Replication
			FST	-0.0800476	R	Replication
			FST	0.0656085	R	Replication
			FST	0.0715915	L	Discovery
			FST	-0.0623044	L	Discovery
			FST	0.0325206	L	Discovery
			FST	-0.0458423	L	Discovery
			FST	0.275051	L	Discovery
			FST	0.0983008	L	Discovery
			FST	0.0347615	L	Discovery
			FST	0.123417	L	Discovery
			FST	0.191303	L	Discovery
			FST	0.153931	L	Discovery
			FST	0.160332	L	Discovery
			FST	-0.0757588	L	Discovery
			FST	0.0207218	L	Discovery
			FST	0.00679103	L	Discovery
			FST	0.0704334	L	Discovery
			FST	0.229124	L	Discovery
			FST	-0.0231041	L	Discovery
			FST	-0.0121969	L	Discovery
			FST	0.19934	L	Discovery
			FST	-0.0982709	L	Discovery
			FST	0.253791	L	Discovery
			FST	0.126296	L	Discovery
			FST	0.0921257	L	Discovery
			FST	0.171802	L	Discovery
			FST	0.0955888	L	Discovery
			FST	0.127977	L	Discovery
			FST	-0.0148227	L	Discovery
			FST	0.0231339	L	Discovery
			FST	-0.00581919	L	Discovery
			FST	-0.0459415	L	Discovery
			FST	0.0277725	L	Discovery
			FST	0.099474	L	Discovery
			FST	-0.134578	L	Discovery
			FST	-0.00546342	L	Discovery
			FST	0.0869712	L	Discovery
			FST	0.24518	L	Discovery
			FST	0.132085	L	Discovery
			FST	0.0550671	L	Discovery
			FST	0.193558	L	Discovery
			FST	0.0276593	L	Discovery
			FST	0.0111364	L	Discovery
			FST	0.0311958	L	Discovery
			FST	0.0838956	L	Discovery
			FST	0.0489003	L	Discovery
			FST	0.198303	L	Discovery
			FST	-0.0462155	L	Discovery
			FST	0.175518	L	Discovery
			FST	0.104558	L	Discovery
			FST	-0.126408	L	Discovery
			FST	-0.0358703	L	Discovery
			FST	0.0149725	L	Discovery
			FST	0.0601712	L	Discovery
			FST	0.0425468	L	Discovery
			FST	-0.108424	L	Discovery
			FST	-0.0400765	L	Discovery
			FST	0.0137038	L	Discovery
			FST	0.170469	L	Discovery
			FST	0.19665	L	Discovery
			FST	0.125802	L	Discovery
			FST	0.0273909	L	Discovery
			FST	0.0489875	L	Discovery
			FST	0.0923636	L	Discovery
			FST	0.00502314	L	Discovery
			FST	-0.0572172	L	Discovery
			FST	-0.02346	L	Discovery
			FST	0.0485341	L	Discovery
			FST	0.0453553	L	Discovery
			FST	-0.0353952	L	Discovery
			FST	0.140408	L	Discovery
			FST	-0.0794714	L	Discovery
			FST	-0.173162	L	Discovery
			FST	-0.0233658	L	Discovery
			FST	0.0363993	L	Discovery
			FST	0.00350357	L	Discovery
			FST	0.0690958	L	Discovery
			FST	0.095699	L	Discovery
			FST	0.133442	L	Discovery
			FST	0.0521287	L	Discovery
			FST	0.0726059	L	Discovery
			FST	0.0324185	L	Discovery
			FST	0.0287018	L	Discovery
			FST	-0.112914	L	Discovery
			FST	0.0975463	L	Discovery
			FST	0.10492	L	Discovery
			FST	0.0512658	L	Discovery
			FST	0.060053	L	Discovery
			FST	0.215939	L	Discovery
			FST	0.0787828	L	Discovery
			FST	0.0636395	L	Discovery
			FST	0.192073	L	Discovery
			FST	0.111344	L	Discovery
			FST	-0.00622291	L	Discovery
			FST	0.022312	L	Discovery
			FST	0.00369417	L	Discovery
			FST	0.110523	L	Discovery
			FST	0.265313	L	Discovery
			FST	0.247958	L	Discovery
			FST	-0.0048643	L	Discovery
			FST	-0.0465724	L	Discovery
			FST	0.183531	L	Discovery
			FST	0.101292	L	Discovery
			FST	-0.0205182	L	Discovery
			FST	0.178642	L	Discovery
			FST	0.132047	L	Discovery
			FST	-0.030953	L	Discovery
			FST	-0.0649511	L	Discovery
			FST	0.251632	L	Discovery
			FST	0.00947757	L	Discovery
			FST	-0.0353113	L	Discovery
			FST	-0.0685791	L	Discovery
			FST	0.0457722	L	Discovery
			FST	-0.0600971	L	Discovery
			FST	0.321751	L	Discovery
			FST	0.325612	L	Discovery
			FST	0.271168	L	Discovery
			FST	0.0517767	L	Discovery
			FST	-0.0330346	L	Discovery
			FST	0.0168895	L	Discovery
			FST	-0.165206	L	Discovery
			FST	0.221913	L	Discovery
			FST	0.0291601	L	Discovery
			FST	0.177885	L	Discovery
			FST	0.0330439	L	Discovery
			FST	0.117875	L	Discovery
			FST	0.0185889	L	Discovery
			FST	-0.142994	L	Discovery
			FST	-0.0288905	L	Discovery
			FST	0.0852306	L	Discovery
			FST	0.00227699	L	Discovery
			FST	-0.123718	L	Discovery
			FST	0.0265252	L	Discovery
			FST	0.173301	L	Discovery
			FST	0.181453	L	Discovery
			FST	-0.0129205	L	Discovery
			FST	0.0789997	L	Discovery
			FST	-0.146146	L	Discovery
			FST	0.126574	L	Discovery
			FST	0.133494	L	Discovery
			FST	0.278241	L	Discovery
			FST	0.0285252	L	Discovery
			FST	-0.00607751	L	Discovery
			FST	0.113389	L	Discovery
			FST	0.0606431	L	Discovery
			FST	0.26674	L	Discovery
			FST	0.0991428	L	Discovery
			FST	0.193831	L	Discovery
			FST	-0.0554046	L	Discovery
			FST	0.0692847	L	Discovery
			FST	-0.0116697	L	Discovery
			FST	-0.101418	L	Discovery
			FST	0.0309951	L	Discovery
			FST	0.188005	L	Discovery
			FST	-0.0149628	L	Discovery
			FST	0.275379	L	Discovery
			FST	0.221589	L	Discovery
			FST	0.085914	L	Discovery
			FST	0.190349	L	Discovery
			FST	0.101365	L	Discovery
			FST	0.184572	L	Discovery
			FST	0.0180668	L	Discovery
			FST	0.127394	L	Discovery
			FST	0.155659	L	Discovery
			FST	-0.0686354	L	Discovery
			FST	0.171953	L	Discovery
			FST	-0.0239054	L	Discovery
			FST	0.193571	L	Discovery
			FST	0.169604	L	Discovery
			FST	0.0649915	L	Discovery
			FST	0.00341828	L	Discovery
			FST	0.0684217	L	Discovery
			FST	0.207346	L	Discovery
			FST	-0.0267644	L	Discovery
			FST	-0.021201	L	Discovery
			FST	0.147187	L	Discovery
			FST	-0.00756095	L	Discovery
			FST	0.0347041	L	Discovery
			FST	0.0867016	L	Discovery
			FST	0.171221	L	Discovery
			FST	-0.029937	L	Discovery
			FST	0.267174	L	Discovery
			FST	-0.0129092	L	Discovery
			FST	0.223693	L	Discovery
			FST	0.317229	L	Discovery
			FST	-0.0421254	L	Discovery
			FST	0.175258	L	Discovery
			FST	-0.0696386	L	Discovery
			FST	0.0662895	L	Discovery
			FST	0.0256209	L	Discovery
			FST	0.146635	L	Discovery
			FST	0.00592302	L	Discovery
			FST	0.157197	L	Discovery
			FST	-0.0327168	L	Discovery
			FST	0.232813	L	Discovery
			FST	0.200909	L	Discovery
			FST	0.103607	L	Discovery
			FST	0.165978	L	Discovery
			FST	0.0300585	L	Discovery
			FST	0.0460176	L	Discovery
			FST	0.00175785	L	Discovery
			FST	-0.0815403	L	Discovery
			FST	-0.0587806	L	Discovery
			FST	0.075224	L	Discovery
			FST	0.0221633	L	Discovery
			FST	0.199103	L	Discovery
			FST	-0.0131885	L	Discovery
			FST	0.0655912	L	Discovery
			FST	0.157826	L	Discovery
			FST	0.0210805	L	Discovery
			FST	0.125059	L	Discovery
			FST	-0.0687262	L	Discovery
			FST	0.075751	L	Discovery
			FST	0.0502211	L	Discovery
			FST	0.0680608	L	Discovery
			FST	0.039568	L	Discovery
			FST	0.132817	L	Discovery
			FST	0.141497	L	Discovery
			FST	0.150352	L	Discovery
			FST	-0.166274	L	Discovery
			FST	0.0244054	L	Discovery
			FST	0.248033	L	Discovery
			FST	0.142824	L	Discovery
			FST	-0.0436546	L	Discovery
			FST	0.0509813	L	Discovery
			FST	0.109426	L	Discovery
			FST	0.0476123	L	Discovery
			FST	0.00625447	L	Discovery
			FST	0.031757	L	Discovery
			FST	0.0428788	L	Discovery
			FST	-0.169661	L	Discovery
			FST	-0.0547975	L	Discovery
			FST	-0.0706633	L	Discovery
			FST	0.160861	L	Discovery
			FST	-0.0415226	L	Discovery
			FST	-0.0817696	L	Discovery
			FST	0.236817	L	Discovery
			FST	0.173198	L	Discovery
			FST	-0.0603529	L	Discovery
			FST	0.000974845	L	Discovery
			FST	0.0270548	L	Discovery
			FST	-0.016208	L	Discovery
			FST	0.136836	L	Discovery
			FST	0.109555	L	Discovery
			FST	0.218686	L	Discovery
			FST	0.0200064	L	Discovery
			FST	0.0941306	L	Discovery
			FST	-0.0440989	L	Discovery
			FST	0.127039	L	Discovery
			FST	0.099365	L	Discovery
			FST	-0.0324616	L	Discovery
			FST	-0.00717887	L	Discovery
			FST	-0.0694963	L	Discovery
			FST	-0.0601795	L	Discovery
			FST	0.180701	L	Discovery
			FST	-0.00121198	L	Discovery
			FST	-0.0447234	L	Discovery
			FST	0.139955	L	Discovery
			FST	-0.0441314	L	Discovery
			FST	0.0715508	L	Discovery
			FST	0.0618378	L	Discovery
			FST	0.00820244	L	Discovery
			FST	0.102305	L	Discovery
			FST	0.0313979	L	Discovery
			FST	0.193093	L	Discovery
			FST	0.0314374	L	Discovery
			FST	0.0911976	L	Discovery
			FST	0.0485589	L	Discovery
			FST	0.0481245	L	Discovery
			FST	0.243943	L	Discovery
			FST	0.089558	L	Discovery
			FST	-0.0425848	L	Discovery
			FST	0.00562807	L	Discovery
			FST	-0.041131	L	Discovery
			FST	0.102381	L	Discovery
			FST	-0.0610774	L	Discovery
			FST	-0.0553097	L	Discovery
			FST	0.146427	L	Discovery
			FST	-0.139571	L	Discovery
			FST	-0.130507	L	Discovery
			FST	0.0743413	L	Discovery
			FST	0.145345	L	Discovery
			FST	0.022846	L	Discovery
			FST	0.222554	L	Discovery
			FST	0.00929483	L	Discovery
			FST	-0.0449394	L	Discovery
			FST	0.206684	L	Discovery
			FST	-0.0276623	L	Discovery
			FST	0.00048678	L	Discovery
			FST	0.226635	L	Discovery
			FST	0.152568	L	Discovery
			FST	0.119162	L	Discovery
			FST	0.209589	L	Discovery
			FST	0.0572044	L	Discovery
			FST	-0.0716688	L	Discovery
			FST	0.0801553	L	Discovery
			FST	0.0496109	L	Discovery
			FST	0.0508634	L	Discovery
			FST	-0.0264586	L	Discovery
			FST	0.174664	L	Discovery
			FST	0.174563	L	Discovery
			FST	0.0989438	L	Discovery
			FST	0.0892794	L	Discovery
			FST	0.249125	L	Discovery
			FST	-0.108407	L	Discovery
			FST	0.0722709	L	Replication
			FST	-0.0651704	L	Replication
			FST	0.10533	L	Replication
			FST	-0.0236441	L	Replication
			FST	0.0319578	L	Replication
			FST	0.014389	L	Replication
			FST	0.1296	L	Replication
			FST	-0.0662472	L	Replication
			FST	0.0947733	L	Replication
			FST	0.0135477	L	Replication
			FST	0.00827792	L	Replication
			FST	0.0599103	L	Replication
			FST	0.15693	L	Replication
			FST	0.161305	L	Replication
			FST	0.0748749	L	Replication
			FST	0.045996	L	Replication
			FST	-0.0727117	L	Replication
			FST	0.0449719	L	Replication
			FST	-0.0382368	L	Replication
			FST	0.154121	L	Replication
			FST	0.0787144	L	Replication
			FST	-0.0350099	L	Replication
			FST	-0.0268817	L	Replication
			FST	0.0278947	L	Replication
			FST	0.150158	L	Replication
			FST	-0.101268	L	Replication
			FST	-0.103499	L	Replication
			FST	-0.0485658	L	Replication
			FST	0.000578646	L	Replication
			FST	0.236257	L	Replication
			FST	-0.113743	L	Replication
			FST	-0.0479828	L	Replication
			FST	0.18835	L	Replication
			FST	0.221899	L	Replication
			FST	0.200698	L	Replication
			FST	0.0547926	L	Replication
			FST	-0.0121222	L	Replication
			FST	0.151136	L	Replication
			FST	-0.0819792	L	Replication
			FST	0.0814381	L	Replication
			FST	-0.14053	L	Replication
			FST	0.00871954	L	Replication
			FST	0.0120968	L	Replication
			FST	-0.0216487	L	Replication
			FST	0.144395	L	Replication
			FST	-0.00750435	L	Replication
			FST	0.0376697	L	Replication
			FST	0.0637787	L	Replication
			FST	0.27713	L	Replication
			FST	0.180339	L	Replication
			FST	-0.00503308	L	Replication
			FST	0.222221	L	Replication
			FST	-0.131323	L	Replication
			FST	0.124682	L	Replication
			FST	-0.0421501	L	Replication
			FST	-0.0559087	L	Replication
			FST	-0.0114576	L	Replication
			FST	-0.0054155	L	Replication
			FST	0.257477	L	Replication
			FST	-0.0608202	L	Replication
			FST	0.0362295	L	Replication
			FST	-0.0945344	L	Replication
			FST	0.256944	L	Replication
			FST	-0.0120811	L	Replication
			FST	0.0595687	L	Replication
			FST	0.00436156	L	Replication
			FST	0.0894252	L	Replication
			FST	0.0387084	L	Replication
			FST	0.0397403	L	Replication
			FST	-0.0230702	L	Replication
			FST	-0.0239649	L	Replication
			FST	0.0294961	L	Replication
			FST	-0.125898	L	Replication
			FST	0.0204149	L	Replication
			FST	-0.0540957	L	Replication
			FST	0.0228902	L	Replication
			FST	0.0944402	L	Replication
			FST	-0.112916	L	Replication
			FST	0.0530392	L	Replication
			FST	0.113835	L	Replication
			FST	-0.13998	L	Replication
			FST	0.0219436	L	Replication
			FST	0.180506	L	Replication
			FST	0.182813	L	Replication
			FST	0.0423654	L	Replication
			FST	-0.0237731	L	Replication
			FST	0.0160422	L	Replication
			FST	0.0174336	L	Replication
			FST	-0.0447078	L	Replication
			FST	-0.0682248	L	Replication
			FST	0.154957	L	Replication
			FST	0.160106	L	Replication
			FST	0.0708672	L	Replication
			FST	-0.213726	L	Replication
			FST	-0.116646	L	Replication
			FST	0.14603	L	Replication
			FST	0.0763444	L	Replication
			FST	0.077182	L	Replication
			FST	-0.0567872	L	Replication
			FST	0.0961839	L	Replication
			FST	0.0641955	L	Replication
			FST	0.0317713	L	Replication
			FST	-0.0447157	L	Replication
			FST	0.0759393	L	Replication
			FST	0.046402	L	Replication
			FST	0.0699502	L	Replication
			FST	0.104384	L	Replication
			FST	0.046732	L	Replication
			FST	0.200338	L	Replication
			FST	0.226109	L	Replication
			FST	0.0765372	L	Replication
			FST	-0.0164076	L	Replication
			FST	0.145581	L	Replication
			FST	0.0324013	L	Replication
			FST	-0.121095	L	Replication
			FST	0.046688	L	Replication
			FST	0.0683351	L	Replication
			FST	-0.0945643	L	Replication
			FST	-0.021943	L	Replication
			FST	-0.0244836	L	Replication
			FST	0.0626526	L	Replication
			FST	-0.0587322	L	Replication
			FST	0.0808877	L	Replication
			FST	0.0480715	L	Replication
			FST	0.162923	L	Replication
			FST	0.0361701	L	Replication
			FST	-0.00894919	L	Replication
			FST	0.0783397	L	Replication
			FST	0.00721661	L	Replication
			FST	0.123544	L	Replication
			FST	0.0172468	L	Replication
			FST	-0.113798	L	Replication
			FST	0.0235081	L	Replication
			FST	0.154194	L	Replication
			FST	0.123701	L	Replication
			FST	0.045491	L	Replication
			FST	0.0910647	L	Replication
			FST	0.182355	L	Replication
			FST	0.0113798	L	Replication
			FST	-0.101555	L	Replication
			FST	-0.0781028	L	Replication
			FST	0.12474	L	Replication
			FST	-0.31421	L	Replication
			FST	0.228785	L	Replication
			FST	-0.19553	L	Replication
			FST	0.3307	L	Replication
			FST	0.101668	L	Replication
			FST	-0.0702403	L	Replication
			FST	0.075336	L	Replication
			FST	0.122265	L	Replication
			FST	0.178854	L	Replication
			FST	-0.0166184	L	Replication
			FST	0.0392448	L	Replication
			FST	0.17755	L	Replication
			FST	NA	L	Replication
			FST	-0.024487	L	Replication
			FST	0.246234	L	Replication
			FST	0.0901647	L	Replication
			FST	-0.00660769	L	Replication
			FST	-0.073328	L	Replication
			FST	0.224398	L	Replication
			FST	-0.0832104	L	Replication
			FST	0.112681	L	Replication
			FST	0.0842068	L	Replication
			FST	-0.0345899	L	Replication
			FST	0.00787613	L	Replication
			FST	-0.0749594	L	Replication
			FST	0.204181	L	Replication
			FST	0.0975815	L	Replication
			FST	0.115763	L	Replication
			FST	0.154277	L	Replication
			FST	-0.0783897	L	Replication
			FST	0.0192432	L	Replication
			FST	-0.104361	L	Replication
			FST	0.0800334	L	Replication
			FST	0.136381	L	Replication
			FST	0.127404	L	Replication
			FST	0.028051	L	Replication
			FST	-0.0200867	L	Replication
			FST	-0.0521532	L	Replication
			FST	-0.184228	L	Replication
			FST	0.0974356	L	Replication
			FST	-0.0854581	L	Replication
			FST	-0.0597016	L	Replication
			FST	-0.0176625	L	Replication
			FST	0.0445417	L	Replication
			FST	-0.218	L	Replication
			FST	0.2081	L	Replication
			FST	0.0530587	L	Replication
			FST	-0.0312199	L	Replication
			FST	0.183368	L	Replication
			FST	0.144937	L	Replication
			FST	-0.0844794	L	Replication
			FST	-0.114921	L	Replication
			FST	-0.021183	L	Replication
			FST	0.335027	L	Replication
			FST	0.142137	L	Replication
			FST	0.167239	L	Replication
			FST	-0.0185829	L	Replication
			FST	0.0464748	L	Replication
			FST	-0.00366067	L	Replication
			FST	-0.0909878	L	Replication
			FST	0.0216245	L	Replication
			FST	0.0469785	L	Replication
			FST	-0.145776	L	Replication
			FST	0.244587	L	Replication
			FST	0.154247	L	Replication
			FST	0.0669846	L	Replication
			FST	-0.00724193	L	Replication
			FST	0.104127	L	Replication
			FST	0.0433379	L	Replication
			FST	0.101648	L	Replication
			FST	-0.0697218	L	Replication
			FST	-0.087428	L	Replication
			FST	0.0423715	L	Replication
			FST	-0.00872352	L	Replication
			FST	0.00588814	L	Replication
			FST	0.153946	L	Replication
			FST	-0.0688923	L	Replication
			FST	0.0297919	L	Replication
			FST	0.0779154	L	Replication
			FST	0.148379	L	Replication
			FST	0.0210726	L	Replication
			FST	-0.0712308	L	Replication
			FST	0.0626913	L	Replication
			FST	0.0272699	L	Replication
			FST	0.179366	L	Replication
			FST	0.0374625	L	Replication
			FST	0.0719795	L	Replication
			FST	0.116339	L	Replication
			FST	-0.261623	L	Replication
			FST	0.157107	L	Replication
			FST	-0.202434	L	Replication
			FST	0.129863	L	Replication
			FST	-0.0778231	L	Replication
			FST	0.23817	L	Replication
			FST	0.139637	L	Replication
			FST	0.320489	L	Replication
			FST	-0.0948918	L	Replication
			FST	0.137107	L	Replication
			FST	0.122986	L	Replication
			FST	-0.196355	L	Replication
			FST	-0.0159007	L	Replication
			FST	0.20794	L	Replication
			FST	0.0372565	L	Replication
			FST	0.0654132	L	Replication
			FST	0.117983	L	Replication
			FST	0.0947329	L	Replication
			FST	-0.126301	L	Replication
			FST	0.303671	L	Replication
			FST	-0.0350434	L	Replication
			FST	0.00176173	L	Replication
			FST	-0.00953244	L	Replication
			FST	-0.190107	L	Replication
			FST	-0.198981	L	Replication
			FST	0.0297881	L	Replication
			FST	-0.0155517	L	Replication
			FST	0.202648	L	Replication
			FST	0.081859	L	Replication
			FST	-0.10915	L	Replication
			FST	-0.0049839	L	Replication
			FST	-0.0307016	L	Replication
			FST	0.00653597	L	Replication
			FST	0.20131	L	Replication
			FST	0.011692	L	Replication
			FST	0.069429	L	Replication
			FST	-0.0395907	L	Replication
			FST	-0.152124	L	Replication
			FST	-0.0533934	L	Replication
			FST	0.158688	L	Replication
			FST	-0.0024727	L	Replication
			FST	0.027855	L	Replication
			FST	0.0352532	L	Replication
			FST	0.0405798	L	Replication
			FST	0.0956809	L	Replication
			FST	-0.134049	L	Replication
			FST	0.0782533	L	Replication
			FST	-0.0764563	L	Replication
			FST	-0.0364213	L	Replication
			FST	-0.102388	L	Replication
			FST	0.0685287	L	Replication
			FST	0.115851	L	Replication
			FST	-0.19385	L	Replication
			FST	0.0647542	L	Replication
			FST	0.0420871	L	Replication
			FST	-0.0531136	L	Replication
			FST	0.100809	L	Replication
			FST	0.059669	L	Replication
			FST	-0.195757	L	Replication
			FST	0.0536606	L	Replication
			FST	0.414281	L	Replication
			FST	0.0105399	L	Replication
			FST	-0.0139123	L	Replication
			FST	0.0699719	L	Replication
			FST	-0.292737	L	Replication
			FST	0.0872451	L	Replication
			FST	0.133183	L	Replication
			FST	0.248004	M	Discovery
			FST	0.0487906	M	Discovery
			FST	-0.140032	M	Discovery
			FST	0.136665	M	Discovery
			FST	0.030357	M	Discovery
			FST	0.189	M	Discovery
			FST	0.0549006	M	Discovery
			FST	-0.063307	M	Discovery
			FST	0.0751858	M	Discovery
			FST	-0.0485758	M	Discovery
			FST	0.0261227	M	Discovery
			FST	-0.00571917	M	Discovery
			FST	0.187323	M	Discovery
			FST	-0.0348676	M	Discovery
			FST	-0.218549	M	Discovery
			FST	-0.211764	M	Discovery
			FST	0.00549851	M	Discovery
			FST	-0.0778069	M	Discovery
			FST	-0.0831285	M	Discovery
			FST	0.10563	M	Discovery
			FST	-0.116713	M	Discovery
			FST	-0.00354482	M	Discovery
			FST	0.0164978	M	Discovery
			FST	-0.127939	M	Discovery
			FST	-0.105265	M	Discovery
			FST	0.0372502	M	Discovery
			FST	0.103194	M	Discovery
			FST	0.117156	M	Discovery
			FST	-0.0223429	M	Discovery
			FST	-0.125439	M	Discovery
			FST	-0.0196102	M	Discovery
			FST	0.225787	M	Discovery
			FST	0.230717	M	Discovery
			FST	0.139102	M	Discovery
			FST	-0.0203488	M	Discovery
			FST	0.0438699	M	Discovery
			FST	-0.0204582	M	Discovery
			FST	0.00452189	M	Discovery
			FST	-0.087315	M	Discovery
			FST	-0.0829921	M	Discovery
			FST	0.021867	M	Discovery
			FST	0.0536831	M	Discovery
			FST	-0.104851	M	Discovery
			FST	-0.0666109	M	Discovery
			FST	-0.00711721	M	Discovery
			FST	0.0269575	M	Discovery
			FST	6.40276268882595e-05	M	Discovery
			FST	0.116874	M	Discovery
			FST	0.0831328	M	Discovery
			FST	-0.127988	M	Discovery
			FST	-0.217951	M	Discovery
			FST	0.0774884	M	Discovery
			FST	0.0362894	M	Discovery
			FST	0.0484663	M	Discovery
			FST	-0.0823257	M	Discovery
			FST	-0.101847	M	Discovery
			FST	-0.0833046	M	Discovery
			FST	0.00477507	M	Discovery
			FST	-0.00789251	M	Discovery
			FST	0.0261536	M	Discovery
			FST	-0.112006	M	Discovery
			FST	0.100297	M	Discovery
			FST	-0.0400566	M	Discovery
			FST	0.0571722	M	Discovery
			FST	0.109945	M	Discovery
			FST	0.0629315	M	Discovery
			FST	0.0906668	M	Discovery
			FST	0.00463219	M	Discovery
			FST	0.0818746	M	Discovery
			FST	0.0510547	M	Discovery
			FST	-0.00542531	M	Discovery
			FST	-0.0562286	M	Discovery
			FST	-0.121587	M	Discovery
			FST	0.0440566	M	Discovery
			FST	-0.207772	M	Discovery
			FST	-0.0930858	M	Discovery
			FST	0.0103705	M	Discovery
			FST	0.164977	M	Discovery
			FST	-0.0249815	M	Discovery
			FST	0.0119398	M	Discovery
			FST	0.0891321	M	Discovery
			FST	-0.197923	M	Discovery
			FST	-0.0817993	M	Discovery
			FST	-0.0172436	M	Discovery
			FST	-0.0555165	M	Discovery
			FST	-0.227921	M	Discovery
			FST	0.00950853	M	Discovery
			FST	-0.127634	M	Discovery
			FST	0.0051772	M	Discovery
			FST	-0.0433584	M	Discovery
			FST	-0.0413913	M	Discovery
			FST	-0.0383385	M	Discovery
			FST	-0.0365319	M	Discovery
			FST	-0.115061	M	Discovery
			FST	0.135246	M	Discovery
			FST	-0.204406	M	Discovery
			FST	-0.0853272	M	Discovery
			FST	0.0503084	M	Discovery
			FST	0.02084	M	Discovery
			FST	0.0889654	M	Discovery
			FST	-0.0298385	M	Discovery
			FST	-0.125846	M	Discovery
			FST	0.178699	M	Discovery
			FST	-0.0151956	M	Discovery
			FST	-0.0883776	M	Discovery
			FST	-0.106793	M	Discovery
			FST	-0.0969884	M	Discovery
			FST	-0.0129465	M	Discovery
			FST	-0.1837	M	Discovery
			FST	-0.188118	M	Discovery
			FST	-0.260364	M	Discovery
			FST	0.0101689	M	Discovery
			FST	-0.149494	M	Discovery
			FST	0.197661	M	Discovery
			FST	-0.00184556	M	Discovery
			FST	-0.00265707	M	Discovery
			FST	0.0628504	M	Discovery
			FST	-0.141697	M	Discovery
			FST	0.0145521	M	Discovery
			FST	-0.253848	M	Discovery
			FST	-0.243389	M	Discovery
			FST	-0.0384763	M	Discovery
			FST	-0.0157809	M	Discovery
			FST	-0.0560777	M	Discovery
			FST	0.0790771	M	Discovery
			FST	0.262948	M	Discovery
			FST	0.0832989	M	Discovery
			FST	-0.0683028	M	Discovery
			FST	-0.134328	M	Discovery
			FST	-0.0058171	M	Discovery
			FST	0.00471425	M	Discovery
			FST	-0.123621	M	Discovery
			FST	0.228514	M	Discovery
			FST	0.0774858	M	Discovery
			FST	-0.0561922	M	Discovery
			FST	0.1195	M	Discovery
			FST	0.0513252	M	Discovery
			FST	0.0833847	M	Discovery
			FST	-0.0477581	M	Discovery
			FST	-0.119028	M	Discovery
			FST	-0.117006	M	Discovery
			FST	0.0140905	M	Discovery
			FST	0.202954	M	Discovery
			FST	-0.0879516	M	Discovery
			FST	NA	M	Discovery
			FST	-0.00432331	M	Discovery
			FST	0.0882065	M	Discovery
			FST	-0.112505	M	Discovery
			FST	0.00178418	M	Discovery
			FST	-0.046369	M	Discovery
			FST	0.0841678	M	Discovery
			FST	-0.088287	M	Discovery
			FST	0.0561795	M	Discovery
			FST	0.0349297	M	Discovery
			FST	0.0390724	M	Discovery
			FST	0.0352995	M	Discovery
			FST	0.0435587	M	Discovery
			FST	-0.00864061	M	Discovery
			FST	-0.0247676	M	Discovery
			FST	-0.148149	M	Discovery
			FST	0.0745149	M	Discovery
			FST	0.0121885	M	Discovery
			FST	-0.0552873	M	Discovery
			FST	-0.0170756	M	Discovery
			FST	0.0955215	M	Discovery
			FST	-0.20259	M	Discovery
			FST	-0.0965432	M	Discovery
			FST	-0.0211866	M	Discovery
			FST	-0.0687743	M	Discovery
			FST	-0.137862	M	Discovery
			FST	-0.0286251	M	Discovery
			FST	-0.152125	M	Discovery
			FST	-0.0560127	M	Discovery
			FST	0.00694672	M	Discovery
			FST	0.108794	M	Discovery
			FST	0.126546	M	Discovery
			FST	-0.230806	M	Discovery
			FST	-0.0997676	M	Discovery
			FST	-0.126312	M	Discovery
			FST	0.039819	M	Discovery
			FST	0.0783577	M	Discovery
			FST	0.0974305	M	Discovery
			FST	0.04952	M	Discovery
			FST	0.0706931	M	Discovery
			FST	-0.00828976	M	Discovery
			FST	0.192114	M	Discovery
			FST	0.0649294	M	Discovery
			FST	-0.104268	M	Discovery
			FST	-0.184078	M	Discovery
			FST	0.0921678	M	Discovery
			FST	0.0596967	M	Discovery
			FST	-0.0406459	M	Discovery
			FST	0.0109772	M	Discovery
			FST	0.0731851	M	Discovery
			FST	0.126849	M	Discovery
			FST	0.135158	M	Discovery
			FST	0.0257954	M	Discovery
			FST	-0.18979	M	Discovery
			FST	0.136428	M	Discovery
			FST	-0.135315	M	Discovery
			FST	0.0740717	M	Discovery
			FST	0.192085	M	Discovery
			FST	-0.290776	M	Discovery
			FST	-0.021085	M	Discovery
			FST	-0.0745694	M	Discovery
			FST	0.25228	M	Discovery
			FST	0.00561697	M	Discovery
			FST	0.305152	M	Discovery
			FST	0.0539862	M	Discovery
			FST	0.0564693	M	Discovery
			FST	0.183439	M	Discovery
			FST	0.0708912	M	Discovery
			FST	-0.0608112	M	Discovery
			FST	-0.12793	M	Discovery
			FST	-0.0151808	M	Discovery
			FST	0.126312	M	Discovery
			FST	0.0455914	M	Discovery
			FST	-0.124035	M	Discovery
			FST	-0.0771276	M	Discovery
			FST	0.00917578	M	Discovery
			FST	0.151952	M	Discovery
			FST	0.00961582	M	Discovery
			FST	-0.188313	M	Discovery
			FST	0.141323	M	Discovery
			FST	0.13178	M	Discovery
			FST	-0.0559168	M	Discovery
			FST	0.0244045	M	Discovery
			FST	-0.0126775	M	Discovery
			FST	-0.0963913	M	Discovery
			FST	-0.042163	M	Discovery
			FST	-0.0843091	M	Discovery
			FST	-0.112657	M	Discovery
			FST	-0.0448804	M	Discovery
			FST	-0.1784	M	Discovery
			FST	0.0924978	M	Discovery
			FST	-0.0694528	M	Discovery
			FST	0.117943	M	Discovery
			FST	-0.0766746	M	Discovery
			FST	-0.0385496	M	Discovery
			FST	0.00866137	M	Discovery
			FST	0.0417004	M	Discovery
			FST	0.171554	M	Discovery
			FST	0.111613	M	Discovery
			FST	-0.189053	M	Discovery
			FST	0.0858966	M	Discovery
			FST	0.0656962	M	Discovery
			FST	0.0438624	M	Discovery
			FST	-0.00974806	M	Discovery
			FST	-0.128026	M	Discovery
			FST	-0.126995	M	Discovery
			FST	0.275579	M	Discovery
			FST	0.226676	M	Discovery
			FST	-0.179514	M	Discovery
			FST	-0.466763	M	Discovery
			FST	0.0323107	M	Discovery
			FST	-0.0103587	M	Discovery
			FST	-0.0398862	M	Discovery
			FST	-0.0277075	M	Discovery
			FST	0.0520723	M	Discovery
			FST	0.000912233	M	Discovery
			FST	0.00350347	M	Discovery
			FST	0.191286	M	Discovery
			FST	-0.0372585	M	Discovery
			FST	0.0192528	M	Discovery
			FST	0.0278314	M	Discovery
			FST	0.0158787	M	Discovery
			FST	-0.027743	M	Discovery
			FST	-0.0717564	M	Discovery
			FST	0.0220882	M	Discovery
			FST	0.0544928	M	Discovery
			FST	0.0572313	M	Discovery
			FST	-0.0397176	M	Discovery
			FST	0.0925316	M	Discovery
			FST	0.045455	M	Discovery
			FST	0.134958	M	Discovery
			FST	-0.0356522	M	Discovery
			FST	-0.112055	M	Discovery
			FST	0.14117	M	Discovery
			FST	-0.0485328	M	Discovery
			FST	-0.040296	M	Discovery
			FST	-0.192988	M	Discovery
			FST	0.007034	M	Discovery
			FST	0.0988532	M	Discovery
			FST	-0.222952	M	Discovery
			FST	-0.0463799	M	Discovery
			FST	-0.181877	M	Discovery
			FST	0.060564	M	Discovery
			FST	0.112801	M	Discovery
			FST	-0.0959732	M	Discovery
			FST	0.0930036	M	Discovery
			FST	-0.14571	M	Discovery
			FST	0.111001	M	Discovery
			FST	-0.0194149	M	Discovery
			FST	-0.0817527	M	Discovery
			FST	-0.0353002	M	Discovery
			FST	-0.0733724	M	Discovery
			FST	-0.0339629	M	Discovery
			FST	-0.246525	M	Discovery
			FST	-0.0826455	M	Discovery
			FST	-0.251201	M	Discovery
			FST	0.0818678	M	Discovery
			FST	-0.167551	M	Discovery
			FST	-0.0254759	M	Discovery
			FST	-0.18438	M	Replication
			FST	0.0841057	M	Replication
			FST	0.0217334	M	Replication
			FST	0.1111	M	Replication
			FST	0.0394067	M	Replication
			FST	0.0661153	M	Replication
			FST	-0.024672	M	Replication
			FST	0.0055346	M	Replication
			FST	0.165582	M	Replication
			FST	0.0320075	M	Replication
			FST	-0.0420689	M	Replication
			FST	0.0578733	M	Replication
			FST	0.0133635	M	Replication
			FST	0.00197946	M	Replication
			FST	0.0284592	M	Replication
			FST	-0.101517	M	Replication
			FST	-0.0350477	M	Replication
			FST	0.0100477	M	Replication
			FST	0.0543753	M	Replication
			FST	0.0947291	M	Replication
			FST	-0.0843351	M	Replication
			FST	0.152437	M	Replication
			FST	-0.029447	M	Replication
			FST	-0.14216	M	Replication
			FST	-0.0511736	M	Replication
			FST	0.0470046	M	Replication
			FST	0.00552045	M	Replication
			FST	0.0196576	M	Replication
			FST	-0.108594	M	Replication
			FST	0.0856802	M	Replication
			FST	-0.0367045	M	Replication
			FST	0.037531	M	Replication
			FST	0.0377288	M	Replication
			FST	0.0850198	M	Replication
			FST	-0.0656095	M	Replication
			FST	-0.00476311	M	Replication
			FST	-0.016412	M	Replication
			FST	0.0418883	M	Replication
			FST	0.093231	M	Replication
			FST	0.204339	M	Replication
			FST	-0.0146379	M	Replication
			FST	-0.0148505	M	Replication
			FST	0.0614971	M	Replication
			FST	0.110968	M	Replication
			FST	-0.0148453	M	Replication
			FST	-0.155797	M	Replication
			FST	-0.042219	M	Replication
			FST	0.0372171	M	Replication
			FST	-0.122478	M	Replication
			FST	0.119994	M	Replication
			FST	-0.0901222	M	Replication
			FST	0.0820777	M	Replication
			FST	0.208929	M	Replication
			FST	0.0642534	M	Replication
			FST	-0.03572	M	Replication
			FST	0.0408301	M	Replication
			FST	-0.0505523	M	Replication
			FST	-0.119838	M	Replication
			FST	-1.88e-05	M	Replication
			FST	0.119996	M	Replication
			FST	-0.0519021	M	Replication
			FST	0.0351624	M	Replication
			FST	-0.031412	M	Replication
			FST	0.04165	M	Replication
			FST	-0.0756782	M	Replication
			FST	-0.000629625	M	Replication
			FST	-0.0457239	M	Replication
			FST	-0.044448	M	Replication
			FST	0.135092	M	Replication
			FST	0.378179	M	Replication
			FST	-0.00757474	M	Replication
			FST	0.0558344	M	Replication
			FST	-0.117529	M	Replication
			FST	0.085839	M	Replication
			FST	0.0227157	M	Replication
			FST	-0.0581957	M	Replication
			FST	-0.0189151	M	Replication
			FST	0.068742	M	Replication
			FST	-0.0154976	M	Replication
			FST	-0.0659132	M	Replication
			FST	0.104846	M	Replication
			FST	-0.0703923	M	Replication
			FST	-0.080058	M	Replication
			FST	0.143719	M	Replication
			FST	-0.0855734	M	Replication
			FST	0.00860788	M	Replication
			FST	-0.102437	M	Replication
			FST	-0.0409597	M	Replication
			FST	-0.0267183	M	Replication
			FST	0.0161105	M	Replication
			FST	-0.00618162	M	Replication
			FST	-0.150434	M	Replication
			FST	0.0140539	M	Replication
			FST	0.0738998	M	Replication
			FST	0.237516	M	Replication
			FST	0.0947674	M	Replication
			FST	-0.121201	M	Replication
			FST	-0.125499	M	Replication
			FST	-0.180403	M	Replication
			FST	0.0595825	M	Replication
			FST	0.0786018	M	Replication
			FST	0.176984	M	Replication
			FST	0.0446325	M	Replication
			FST	-0.118966	M	Replication
			FST	-0.124803	M	Replication
			FST	-0.132902	M	Replication
			FST	-0.0086873	M	Replication
			FST	0.0131923	M	Replication
			FST	0.0984159	M	Replication
			FST	-0.0146975	M	Replication
			FST	0.065397	M	Replication
			FST	0.16376	M	Replication
			FST	0.0341816	M	Replication
			FST	-0.200392	M	Replication
			FST	0.126857	M	Replication
			FST	-0.0693073	M	Replication
			FST	-0.0251771	M	Replication
			FST	0.0618422	M	Replication
			FST	0.264736	M	Replication
			FST	-0.0968228	M	Replication
			FST	-0.0303749	M	Replication
			FST	-0.0233171	M	Replication
			FST	-0.169143	M	Replication
			FST	0.110571	M	Replication
			FST	-0.148191	M	Replication
			FST	-0.135056	M	Replication
			FST	0.0142154	M	Replication
			FST	-0.0450759	M	Replication
			FST	-0.106336	M	Replication
			FST	-0.0594722	M	Replication
			FST	-0.139432	M	Replication
			FST	0.0773944	M	Replication
			FST	0.0969869	M	Replication
			FST	0.0476151	M	Replication
			FST	-0.104708	M	Replication
			FST	0.0103786	M	Replication
			FST	-0.00355195	M	Replication
			FST	-0.0663335	M	Replication
			FST	-0.230717	M	Replication
			FST	0.0753275	M	Replication
			FST	-0.107891	M	Replication
			FST	0.358426	M	Replication
			FST	-0.111029	M	Replication
			FST	0.00317545	M	Replication
			FST	-0.0125247	M	Replication
			FST	0.0504675	M	Replication
			FST	0.0775212	M	Replication
			FST	0.249946	M	Replication
			FST	-0.011905	M	Replication
			FST	0.0540199	M	Replication
			FST	-0.107033	M	Replication
			FST	-0.294776	M	Replication
			FST	0.00350532	M	Replication
			FST	-0.240683	M	Replication
			FST	-0.0311014	M	Replication
			FST	0.181271	M	Replication
			FST	0.000567196	M	Replication
			FST	0.0805795	M	Replication
			FST	-0.24637	M	Replication
			FST	-0.00980773	M	Replication
			FST	-0.29017	M	Replication
			FST	-0.0400581	M	Replication
			FST	-0.132414	M	Replication
			FST	-0.0242039	M	Replication
			FST	-0.043059	M	Replication
			FST	0.0270185	M	Replication
			FST	-0.0937885	M	Replication
			FST	-0.182306	M	Replication
			FST	-0.107997	M	Replication
			FST	0.150279	M	Replication
			FST	0.0100579	M	Replication
			FST	0.0232574	M	Replication
			FST	-0.17569	M	Replication
			FST	-0.108867	M	Replication
			FST	-0.0852628	M	Replication
			FST	0.193143	M	Replication
			FST	-0.0881985	M	Replication
			FST	-0.0706491	M	Replication
			FST	-0.107059	M	Replication
			FST	-0.0139793	M	Replication
			FST	0.0354717	M	Replication
			FST	0.0820606	M	Replication
			FST	-0.110616	M	Replication
			FST	-0.0359057	M	Replication
			FST	-0.0575659	M	Replication
			FST	0.0578997	M	Replication
			FST	0.022828	M	Replication
			FST	-0.033271	M	Replication
			FST	0.00180343	M	Replication
			FST	0.106836	M	Replication
			FST	0.0736758	M	Replication
			FST	-0.116944	M	Replication
			FST	0.021199	M	Replication
			FST	0.146189	M	Replication
			FST	0.0108662	M	Replication
			FST	-0.0386655	M	Replication
			FST	0.0908455	M	Replication
			FST	-0.00784084	M	Replication
			FST	-0.172711	M	Replication
			FST	0.0764843	M	Replication
			FST	0.105723	M	Replication
			FST	-0.0282832	M	Replication
			FST	-0.234805	M	Replication
			FST	-0.0533704	M	Replication
			FST	0.09057	M	Replication
			FST	-0.13534	M	Replication
			FST	-0.084086	M	Replication
			FST	0.117148	M	Replication
			FST	-0.201542	M	Replication
			FST	-0.0337676	M	Replication
			FST	0.135563	M	Replication
			FST	0.137489	M	Replication
			FST	-0.021762	M	Replication
			FST	0.314901	M	Replication
			FST	-0.0322338	M	Replication
			FST	-0.289513	M	Replication
			FST	-0.267411	M	Replication
			FST	-0.0658318	M	Replication
			FST	0.0671282	M	Replication
			FST	0.106306	M	Replication
			FST	-0.0889692	M	Replication
			FST	-0.0891928	M	Replication
			FST	-0.133266	M	Replication
			FST	-0.0243125	M	Replication
			FST	-0.00505227	M	Replication
			FST	0.0239863	M	Replication
			FST	0.0939856	M	Replication
			FST	-0.0581762	M	Replication
			FST	0.0266315	M	Replication
			FST	0.0927866	M	Replication
			FST	-0.105769	M	Replication
			FST	0.0419804	M	Replication
			FST	-0.109074	M	Replication
			FST	-0.0496576	M	Replication
			FST	-0.0699261	M	Replication
			FST	0.0146866	M	Replication
			FST	0.179279	M	Replication
			FST	0.0600799	M	Replication
			FST	0.00288466	M	Replication
			FST	0.0413684	M	Replication
			FST	-0.00513538	M	Replication
			FST	0.019297	M	Replication
			FST	0.0383888	M	Replication
			FST	-0.0181952	M	Replication
			FST	-0.083537	M	Replication
			FST	-0.251706	M	Replication
			FST	-0.111835	M	Replication
			FST	-0.107363	M	Replication
			FST	-0.0285854	M	Replication
			FST	0.0408139	M	Replication
			FST	-0.0207036	M	Replication
			FST	0.0637108	M	Replication
			FST	0.0167264	M	Replication
			FST	0.101636	M	Replication
			FST	0.0556083	M	Replication
			FST	0.032546	M	Replication
			FST	0.010542	M	Replication
			FST	-0.109023	M	Replication
			FST	0.0774156	M	Replication
			FST	0.145567	M	Replication
			FST	-0.196874	M	Replication
			FST	0.102222	M	Replication
			FST	-0.0218999	M	Replication
			FST	-0.0220202	M	Replication
			FST	0.000131724	M	Replication
			FST	-0.110702	M	Replication
			FST	-0.306453	M	Replication
			FST	0.0580204	M	Replication
			FST	-0.0639062	M	Replication
			FST	-0.0737644	M	Replication
			FST	-0.0943152	M	Replication
			FST	-0.00975188	M	Replication
			FST	0.0269024	M	Replication
			FST	0.0523969	M	Replication
			FST	-0.0861121	M	Replication
			FST	-0.0202262	M	Replication
			FST	-0.0797047	M	Replication
			FST	-0.142542	M	Replication
			FST	0.170829	M	Replication
			FST	0.192495	M	Replication
			FST	-0.175263	M	Replication
			FST	-0.155366	M	Replication
			FST	-0.0573548	M	Replication
			FST	-0.0161407	M	Replication
			FST	0.00991146	M	Replication
			FST	-0.0413617	M	Replication
			FST	0.00311197	M	Replication
			FST	0.0338734	M	Replication
			FST	-0.0353162	M	Replication
			FST	0.129685	M	Replication
			FST	0.123686	M	Replication
			FST	-0.0141163	M	Replication
			FST	-0.193027	M	Replication
			FST	-0.0112702	M	Replication
			FST	-0.0073182	M	Replication
			FST	-0.0309925	M	Replication
			FST	0.0325891	M	Replication
			6d	-0.33245	R	Discovery
			6d	-0.120334	R	Discovery
			6d	1	R	Discovery
			6d	1	R	Discovery
			6d	0.323315	R	Discovery
			6d	-0.352995	R	Discovery
			6d	1	R	Discovery
			6d	0.0740031	R	Discovery
			6d	0.782629	R	Discovery
			6d	1	R	Discovery
			6d	1	R	Discovery
			6d	1	R	Discovery
			6d	0.37303	R	Discovery
			6d	0.987678	R	Discovery
			6d	1	R	Discovery
			6d	1	R	Discovery
			6d	0.361838	R	Discovery
			6d	1	R	Discovery
			6d	-0.235569	R	Discovery
			6d	1	R	Discovery
			6d	-0.326686	R	Discovery
			6d	-1	R	Discovery
			6d	-1	R	Discovery
			6d	-1	R	Discovery
			6d	-1	R	Discovery
			6d	-1	R	Discovery
			6d	0.898974	R	Discovery
			6d	-0.427488	R	Discovery
			6d	1	R	Discovery
			6d	1	R	Discovery
			6d	1	R	Discovery
			6d	0.0470398	R	Discovery
			6d	-0.340738	R	Discovery
			6d	-0.311133	R	Discovery
			6d	0.74746	R	Discovery
			6d	1	R	Discovery
			6d	-0.973888	R	Discovery
			6d	1	R	Discovery
			6d	1	R	Discovery
			6d	1	R	Discovery
			6d	0.716125	R	Discovery
			6d	-0.453809	R	Discovery
			6d	0.771132	R	Discovery
			6d	0.301377	R	Discovery
			6d	-0.0279249	R	Discovery
			6d	-1	R	Discovery
			6d	0.633802	R	Discovery
			6d	1	R	Discovery
			6d	0.548193	R	Discovery
			6d	1	R	Discovery
			6d	-0.214682	R	Discovery
			6d	-0.352412	R	Discovery
			6d	1	R	Discovery
			6d	0.807526	R	Discovery
			6d	-1	R	Discovery
			6d	1	R	Discovery
			6d	0.581062	R	Discovery
			6d	0.986299	R	Discovery
			6d	0.242803	R	Discovery
			6d	0.493071	R	Discovery
			6d	-0.0425159	R	Discovery
			6d	1	R	Discovery
			6d	1	R	Discovery
			6d	-0.733628	R	Discovery
			6d	0.443736	R	Discovery
			6d	1	R	Discovery
			6d	0.455322	R	Discovery
			6d	0.413634	R	Discovery
			6d	1	R	Discovery
			6d	0.609918	R	Discovery
			6d	-1	R	Discovery
			6d	-0.0120221	R	Discovery
			6d	1	R	Discovery
			6d	-1	R	Discovery
			6d	1	R	Discovery
			6d	1	R	Discovery
			6d	-1	R	Discovery
			6d	1	R	Discovery
			6d	0.84482	R	Discovery
			6d	-0.720129	R	Discovery
			6d	0.255046	R	Discovery
			6d	0.0192679	R	Discovery
			6d	-0.0186711	R	Discovery
			6d	-1	R	Discovery
			6d	1	R	Discovery
			6d	0.280192	R	Discovery
			6d	-1	R	Discovery
			6d	1	R	Discovery
			6d	-1	R	Discovery
			6d	NA	R	Discovery
			6d	1	R	Discovery
			6d	0.867284	R	Discovery
			6d	NA	R	Discovery
			6d	0.166977	R	Discovery
			6d	1	R	Discovery
			6d	1	R	Discovery
			6d	1	R	Discovery
			6d	0.521365	R	Discovery
			6d	-1	R	Discovery
			6d	0.779301	R	Discovery
			6d	0.0149392	R	Discovery
			6d	0.433273	R	Discovery
			6d	1	R	Discovery
			6d	0.811223	R	Discovery
			6d	1	R	Discovery
			6d	1	R	Discovery
			6d	1	R	Discovery
			6d	-1	R	Discovery
			6d	0.519386	R	Discovery
			6d	0.737945	R	Discovery
			6d	0.0363241	R	Discovery
			6d	-0.228256	R	Discovery
			6d	0.388969	R	Discovery
			6d	-0.509285	R	Discovery
			6d	1	R	Discovery
			6d	-1	R	Discovery
			6d	1	R	Discovery
			6d	1	R	Discovery
			6d	0.252161	R	Discovery
			6d	-0.257855	R	Discovery
			6d	0.471102	R	Discovery
			6d	0.286647	R	Discovery
			6d	-1	R	Discovery
			6d	-0.148071	R	Discovery
			6d	-1	R	Discovery
			6d	1	R	Discovery
			6d	-1	R	Discovery
			6d	-0.512104	R	Discovery
			6d	-1	R	Discovery
			6d	-1	R	Discovery
			6d	0.75579	R	Discovery
			6d	-0.164269	R	Discovery
			6d	-1	R	Discovery
			6d	1	R	Discovery
			6d	-0.150132	R	Discovery
			6d	0.600821	R	Discovery
			6d	0.610412	R	Discovery
			6d	-1	R	Discovery
			6d	1	R	Discovery
			6d	0.410087	R	Discovery
			6d	1	R	Discovery
			6d	-1	R	Discovery
			6d	-1	R	Discovery
			6d	0.569626	R	Discovery
			6d	NA	R	Discovery
			6d	-0.638528	R	Discovery
			6d	0.484617	R	Discovery
			6d	0.463114	R	Discovery
			6d	0.956246	R	Discovery
			6d	-0.413328	R	Discovery
			6d	0.745228	R	Discovery
			6d	1	R	Discovery
			6d	1	R	Discovery
			6d	1	R	Discovery
			6d	1	R	Discovery
			6d	-1	R	Discovery
			6d	-0.420962	R	Discovery
			6d	-1	R	Discovery
			6d	-0.217474	R	Discovery
			6d	0.310272	R	Discovery
			6d	1	R	Discovery
			6d	0.247128	R	Discovery
			6d	-1	R	Discovery
			6d	0.264251	R	Discovery
			6d	-1	R	Discovery
			6d	-0.383491	R	Discovery
			6d	1	R	Discovery
			6d	-0.812207	R	Discovery
			6d	1	R	Discovery
			6d	0.0956023	R	Discovery
			6d	0.600725	R	Discovery
			6d	0.501059	R	Discovery
			6d	1	R	Discovery
			6d	NA	R	Discovery
			6d	0.732348	R	Discovery
			6d	1	R	Discovery
			6d	0.0609621	R	Discovery
			6d	1	R	Discovery
			6d	-0.0533413	R	Discovery
			6d	-0.796894	R	Discovery
			6d	0.948236	R	Discovery
			6d	1	R	Discovery
			6d	0.0610219	R	Discovery
			6d	-0.0174414	R	Discovery
			6d	NA	R	Discovery
			6d	0.874801	R	Discovery
			6d	1	R	Discovery
			6d	-0.72669	R	Discovery
			6d	1	R	Discovery
			6d	-1	R	Discovery
			6d	1	R	Discovery
			6d	1	R	Discovery
			6d	-0.589566	R	Discovery
			6d	-1	R	Discovery
			6d	1	R	Discovery
			6d	0.16686	R	Discovery
			6d	-0.15028	R	Discovery
			6d	-1	R	Discovery
			6d	1	R	Discovery
[truncated: 14,201 more rows]

## Sheet: FigS6-S10_Connectivity of the h
FigS6-S10_Connectivity of the hand motor area			hand	Ml_24ddl	Mr_24ddl	Ml_24ddr	Mr_24ddr	Ml_IPSr	Mr_IPSr	Ml_IPSl	Mr_IPSl	Ml_POS2r	Mr_POS2r	Ml_POS2l	Mr_POS2l	Ml_BA40r	Mr_BA40r	Ml_BA40l	Mr_BA40l	Ml_BA1r	Mr_BA1r	Ml_BA1l	Mr_BA1l	Ml_BA4r	Mr_BA4r	Ml_BA4l	Mr_BA4l	Ml_FSTr	Mr_FSTr	Ml_FSTl	Mr_FSTl	Ml_6dr	Mr_6dr	Ml_6dl	Mr_6dl	Ml_CERr	Mr_CERr	Ml_CERl	Mr_CERl	matched_group
			R	0.482251	0.285221	0.0955935	0.198865	-0.186127	-0.146259	-0.12467	-0.0401271	-0.0400747	-0.158596	-0.0375984	-0.127653	0.131392	0.156301	0.0929529	0.122396	-0.106537	0.230595	0.176748	0.000106309	-0.0201434	0.0327071	0.00397566	0.0465539	-0.082592	0.0733926	-0.0732018	-0.146113	0.347379	0.13011	0.346754	0.200166	0.0469014	-0.0300385	0.0679817	0.138847	Discovery
			R	0.302154	0.139691	0.104656	0.161409	-0.00759452	-0.0604378	-0.263539	-0.269361	0.0235091	0.00263046	-0.11114	-0.175702	-0.0518004	0.351755	-0.00502308	0.169028	0.304296	0.360255	0.47339	0.193636	0.0409907	0.0622692	0.044153	0.0308687	-0.032866	0.117336	0.0313019	0.0245777	0.273086	0.20554	0.215217	0.38229	0.208655	0.219579	0.0499612	0.251078	Discovery
			R	0.182755	0.0687596	0.138131	0.0891694	-0.0964297	-0.17014	-0.117683	-0.135247	-0.120689	-0.0411171	-0.104353	-0.0427565	0.18381	0.0808917	0.146799	0.066397	0.102781	0.128055	0.28318	0.0535051	0.106927	0.161534	0.0953429	0.20338	-0.0992914	0.00356073	-0.116989	0.0027243	0.337855	0.0696991	0.329898	0.223383	0.161814	-0.0296651	-0.0718285	0.112886	Discovery
			R	0.179396	0.125058	-0.0481099	0.239736	-0.0911732	-0.0408146	-0.0812588	-0.100622	-0.166841	-0.0543286	-0.0888037	-0.00273646	0.014511	0.260651	0.0381399	0.117118	-0.0444082	0.781581	0.327994	0.127338	-0.118782	-0.0522316	-0.0235617	-0.0993136	-0.0316596	0.00812583	-0.0516985	0.111293	0.34517	-0.0233642	0.261236	0.426215	0.241925	-0.0551982	0.108179	0.147141	Discovery
			R	0.175431	0.0673611	-0.0343329	-0.031053	-0.0605061	-0.048275	0.0153969	-0.0424178	0.0188375	0.0446755	0.00666088	0.0534064	0.0130659	0.192268	-0.0664956	0.173372	0.0548917	0.211241	0.307295	0.204172	0.14332	0.0245677	0.148765	0.0383443	0.00502624	-0.00112192	0.0152811	0.0298835	0.210106	0.0121037	0.186309	0.163911	0.440586	0.257589	0.268681	0.490283	Discovery
			R	0.288584	0.00774511	0.0327419	0.0482871	-0.023603	0.0475374	-0.142545	-0.104914	0.109591	0.0831648	0.0837061	0.0753629	0.111087	-0.0674135	0.100884	-0.0561874	0.300308	0.0585714	0.445476	-0.0278531	-0.0417275	0.0922076	-0.110143	-0.00630667	-0.0967221	0.0197243	-0.0269646	-0.0563874	0.282752	0.03467	0.281577	0.0149961	0.296714	0.0732788	0.0710597	-0.0184169	Discovery
			R	0.90417	0.137059	0.242569	0.266217	-0.0181934	-0.145708	-0.013611	-0.153719	-0.092227	-0.12225	-0.119656	-0.179883	-0.0175169	0.0795674	-0.0512212	0.122443	0.21567	0.610552	0.688934	0.245861	-0.217827	-0.139556	-0.176195	-0.153967	-0.0556482	0.035797	-0.0778697	0.0512806	0.901036	0.101221	0.798322	0.613669	0.210061	-0.060545	-0.0642066	0.203028	Discovery
			R	0.169863	-0.0173567	-0.00199297	0.14182	0.0152504	-0.179518	-0.132848	-0.212375	-0.0961524	-0.0436351	-0.137985	0.000365445	-0.0120036	0.0847627	0.0514405	0.0949121	-0.0870475	0.164149	0.218076	0.0256387	0.170521	0.0495474	0.124113	0.0649545	-0.0446803	0.000133611	-0.0296623	-0.0255746	0.245374	0.0704956	0.210579	0.447971	0.282959	-0.0661786	-0.0544929	0.205205	Discovery
			R	0.0137966	0.102409	0.0271851	0.0958624	-0.12085	0.138776	-0.15652	0.165082	-0.0368543	0.117423	-0.0641064	0.0552234	-0.0682845	-0.0812016	-0.0521421	-0.097539	0.0232723	0.0290434	0.131026	-0.0349135	0.0447391	0.196949	0.0505255	0.215038	-0.0394881	0.083088	-0.033101	-0.00403629	0.0815911	0.0434018	0.0552389	0.0811229	0.146309	0.00399493	0.0981197	0.0461811	Discovery
			R	0.287189	-0.0627868	0.307358	0.0135159	-0.00737974	-0.0717363	0.0552943	-0.0555748	-0.0184452	-0.0604351	-0.0636886	-0.0940521	-0.0340907	0.0145791	0.0175982	-0.0121718	0.267344	0.155184	0.452756	-0.0113473	-0.161456	0.211412	-0.0349175	-0.0542271	-0.164822	-0.0059616	-0.173966	0.0293928	0.437369	-0.0553964	0.482029	0.0657715	0.0826278	-0.00849242	0.0717662	0.0467021	Discovery
			R	0.214178	0.0455753	0.120138	0.123077	-0.0791726	-0.050309	-0.0547477	-0.062604	-0.177986	-0.083171	-0.108134	-0.10017	-0.0354456	0.165261	-0.0392793	0.0443362	-0.0601552	0.321616	0.250458	0.040772	0.126566	0.0824619	0.164109	0.0199736	-0.0667274	0.0183784	-0.136044	0.105717	0.321904	0.113756	0.280115	0.207025	0.133366	0.00504704	-0.0425385	0.236141	Discovery
			R	0.110348	0.0898335	0.127493	0.325577	-0.25168	-0.252941	-0.229549	-0.251974	0.0883872	-0.0938263	0.129412	-0.0290229	-0.0844616	-0.0260108	-0.0818253	0.0664932	0.0495519	0.634565	0.566045	0.0098218	0.0856532	0.151252	0.124729	0.0305725	-0.203874	-0.161408	-0.179075	0.00638685	0.194361	-0.0295966	0.177982	0.554079	0.178464	-0.212897	-0.129892	0.225636	Discovery
			R	0.314091	0.103231	0.178505	0.108473	-0.0356715	-0.0736321	-0.0559149	-0.0653884	-0.130782	-0.201822	-0.187775	-0.223966	0.134667	0.141467	0.144439	0.170779	0.301246	0.343977	0.539798	0.180939	0.0807537	0.219419	0.051636	0.129551	0.00928245	0.0547276	0.0715183	0.156621	0.534069	0.171448	0.474902	0.367404	0.353133	0.173694	0.157642	0.145549	Discovery
			R	0.0745973	0.114713	-0.00880159	0.159049	-0.0766071	-0.0149186	-0.120266	-0.00687414	-0.00680061	-0.0934068	-0.0836777	-0.0645244	0.0535599	-0.0134949	0.0121889	-0.0198416	0.111661	0.202507	0.293354	0.124893	0.0491603	0.118369	0.00586399	0.075319	-0.0781488	0.00565809	-0.140077	-0.000868354	0.229833	0.117058	0.25259	0.272123	0.122953	0.0522136	-0.0565817	0.0235618	Discovery
			R	0.291133	-0.0038693	0.0954741	0.203159	-0.191372	-0.235441	-0.183207	-0.285903	-0.114851	0.0447841	-0.19284	-0.0359446	0.020012	0.262209	0.0941175	0.115567	0.0445526	0.372598	0.248324	0.116345	0.13688	0.00263328	0.0975638	0.0327596	-0.1607	-0.0692766	-0.0807889	0.0666532	0.587635	0.0371063	0.545212	0.441627	0.281389	-0.0989417	0.0265311	0.26308	Discovery
			R	0.188293	0.17243	0.0141908	0.147846	-0.0151694	-0.111016	0.0303674	-0.00649069	-0.143278	-0.222293	-0.105934	-0.0945671	-0.0992628	-0.0965431	-0.170518	-0.121586	0.0985325	0.318269	0.135752	0.176463	0.217318	0.0845443	0.273004	0.037318	-0.0355668	-0.122099	-0.0192448	0.0524728	0.291196	0.263141	0.248543	0.447994	0.116863	0.0774797	0.0361157	0.162547	Discovery
			R	0.14794	0.12049	0.0816728	0.0720638	0.0210456	0.0728726	0.119903	0.0438719	-0.227942	-0.0483369	-0.169931	-0.075505	-0.0273958	0.0541692	-0.00651809	-0.0319512	0.0890265	-0.00591099	0.16952	-0.113091	0.216492	0.0809796	0.265862	0.117456	0.0123855	0.0269351	0.0334151	0.0713079	0.482479	0.0289796	0.428447	0.134608	0.12675	-0.00741109	0.0324051	0.0610157	Discovery
			R	0.275727	0.142191	0.114758	0.322393	-0.140192	-0.038483	-0.0906012	-0.130572	-0.136452	0.00234284	-0.0533147	-0.0800369	-0.135007	0.165788	-0.148813	0.206579	-0.0514704	0.64161	0.311849	0.270807	0.0505	0.00197402	0.145339	-0.065784	0.063645	-0.110012	-0.0329293	0.0771275	0.303004	0.0938809	0.31701	0.432218	0.215729	0.0288184	-0.11039	0.39794	Discovery
			R	0.137378	0.353747	-0.000374427	0.1576	0.174026	0.0408816	0.20029	-0.123324	0.066527	-0.185065	0.0262793	-0.0783388	-0.113864	0.355876	-0.176988	0.294418	-0.0351288	0.876028	0.305002	0.44024	0.175205	-0.0843812	0.170822	-0.085136	0.198067	0.148264	0.148342	0.0917774	0.238645	0.243978	0.192469	0.762392	0.00795314	0.057325	-0.000949608	0.173035	Discovery
			R	0.214092	-0.0640547	0.173127	-0.0147158	-0.30157	0.0581419	-0.284935	0.0737625	-0.0260157	-0.132957	-0.125899	-0.0111049	0.0847725	0.0359301	0.070231	-0.00897598	0.348732	-0.138194	0.584286	-0.213679	-0.0333614	0.196175	-0.0871557	0.108814	-0.0773767	0.0586496	-0.0644677	0.0918926	0.374878	-0.0950109	0.334948	0.0773356	0.315668	-0.0627196	0.268329	-0.0342696	Discovery
			R	0.0562404	0.0699434	0.0443564	0.105895	-0.0145013	0.0509782	-0.0149406	0.0668838	-0.0250211	-0.15526	0.0939911	-0.0647347	0.0448375	-0.000502016	0.021922	-0.027974	0.135314	0.133693	0.335184	0.0917111	0.0297155	0.122203	0.0947266	0.136468	0.0251045	0.0047869	0.0301717	0.0153126	0.145424	0.069832	0.100395	0.17171	-0.0266776	-0.171679	0.103753	0.0740347	Discovery
			R	0.133873	0.0801871	0.115248	0.30193	-0.0105331	-0.177021	-0.0533661	-0.215716	-0.00311145	0.107268	0.0827465	0.202953	0.0223759	-0.00399317	0.0205248	-0.014415	0.196647	0.659883	0.196957	0.184537	0.0331685	-0.0196255	-0.00182518	-0.0434959	0.013473	-0.0536054	0.00430982	-0.0678072	0.465626	0.204394	0.424615	0.483778	0.158324	0.0642573	0.0925818	0.252499	Discovery
			R	0.20003	0.107226	0.00281908	0.117073	0.0402795	-0.0663924	-0.0264994	6.0638e-05	-0.00426957	-0.0535745	-0.0610711	-0.192578	-0.0508413	0.036851	-0.0262475	-0.0982203	0.162488	0.369923	0.571706	0.0906621	0.0268862	0.220201	0.00349097	0.182852	0.0779478	-0.0157353	0.0629921	-0.0795538	0.520935	0.0670855	0.506041	0.383657	-0.0206404	-0.0497949	0.00819294	0.0671909	Discovery
			R	0.189949	-0.040686	0.0759514	0.150765	-0.0423047	-0.104295	-0.137925	-0.185552	-0.134688	-0.185147	-0.237028	-0.277146	-0.0107316	-0.016639	-0.0785331	-0.049191	0.0476742	0.274617	0.0708203	-0.0853861	-0.00136736	-0.0459639	0.0947203	0.138	0.122515	0.121282	0.0870684	-0.0179862	0.196992	-0.0310943	0.20525	0.141626	0.134081	0.0858137	-4.97212e-05	0.143407	Discovery
			R	0.0918501	0.0224455	0.100706	0.220993	-0.0503556	-0.0884488	-0.0443492	-0.103619	0.150179	-0.0500782	-0.0109459	-0.0650442	0.0585632	0.00233243	0.145204	0.123207	0.0735318	0.0875386	0.57855	0.54538	-0.0196256	0.0500388	-0.0754827	0.00554254	-0.0687403	-0.22158	0.00467388	-0.0293169	0.565216	0.463499	0.467228	0.260862	0.109755	0.0309711	0.132038	0.159212	Discovery
			R	0.16338	-0.0413267	0.0110704	0.176118	-0.102345	-0.170526	-0.183733	-0.081132	0.077542	-0.115409	0.138479	-0.0562006	0.0376598	0.129324	0.111438	-0.0479417	0.0412849	0.287984	0.461182	0.0564832	0.140913	0.057412	0.132128	0.118647	0.0805181	-0.106656	0.152524	-0.0662842	0.250888	0.034938	0.254881	0.338176	0.228111	0.0769361	0.0444891	0.184599	Discovery
			R	0.218491	0.148668	0.314438	0.031763	-0.172927	-0.0871002	-0.230371	-0.0953452	0.0452825	-0.193064	0.00805281	-0.166	0.0239343	0.0220717	0.0960372	0.112165	0.185887	0.255825	0.535363	0.0919827	0.0731357	0.243694	0.109402	0.195046	0.0411153	-0.0235972	0.00609973	0.114656	0.627471	0.0305937	0.677999	0.394175	0.237394	-0.0365323	-0.0478302	0.0746454	Discovery
			R	0.134791	0.111562	0.179301	0.0860227	-0.0655024	-0.175404	-0.0620029	-0.105886	-0.119783	-0.170184	-0.0744373	-0.262714	0.040704	-0.062106	0.0374937	0.0165498	-0.0320836	0.0216145	0.228213	0.0838309	-0.0105393	0.0787305	0.00973645	0.0874017	-0.0101221	-0.0658457	-0.0447574	-0.111597	0.284331	0.0635172	0.262183	0.151465	0.173258	0.0885504	0.106722	0.110583	Discovery
			R	0.182484	0.162175	0.0137374	0.000744738	-0.0938367	0.00465167	-0.117414	0.156804	-0.0916576	-0.2376	-0.130262	-0.287101	0.0541175	0.170461	0.016789	0.199883	-0.00977728	0.489628	0.255424	0.260192	0.0454448	0.0188375	0.0230274	-0.0775456	-0.0740428	-0.0312958	-0.037253	0.0440262	0.342779	0.0826282	0.273534	0.35657	-0.00757097	0.0168563	0.0776163	0.126845	Discovery
			R	0.0442299	-0.0803561	0.115227	0.0865845	-0.225074	0.0436227	-0.253569	-0.133639	-0.103067	-0.187212	-0.107997	-0.212065	0.000635822	-0.0081971	0.0221361	0.131333	0.215297	0.377327	0.373864	0.202485	0.0189751	0.0184956	0.0151358	0.00138771	-0.0290627	0.146336	-0.0917986	0.130557	0.500955	0.0495891	0.429503	0.285262	0.0252054	-0.148725	0.115299	0.0198891	Discovery
			R	0.415448	0.0311792	0.131183	0.0547949	-0.263891	0.101534	-0.209791	0.0143221	0.027453	0.107345	-0.0810065	0.17882	-0.108728	0.194779	-0.050663	0.105738	0.1902	0.389134	0.553243	0.0724356	0.0363722	0.0348722	0.00406416	-0.0289742	-0.148945	0.055555	-0.16829	0.0643455	0.752943	-0.0136746	0.770043	0.283413	0.348741	-0.0902017	0.117883	-0.0956816	Discovery
			R	0.252614	0.310749	0.217303	0.124957	-0.0155763	0.0589637	0.0585998	0.122023	-0.131938	-0.243007	-0.226541	-0.342823	0.159826	0.165835	0.191732	0.128522	0.1682	0.115422	0.401442	0.0522521	0.239395	0.206885	0.317627	0.277652	0.0818718	0.125045	0.0814537	0.0894951	0.679225	0.0593983	0.667723	0.153224	0.111396	0.0114128	0.0172408	-0.0589875	Discovery
			R	0.252756	0.0927567	0.0826561	0.136626	0.0162288	-0.196374	-0.169862	-0.287017	0.0621118	-0.0153238	0.00800349	-0.0739243	-0.0292648	-0.055098	-0.02557	-0.0522006	0.208233	0.229098	0.450852	0.138406	-0.19113	0.0403398	-0.127739	0.0196017	-0.101402	-0.0462347	-0.072915	-0.148287	0.325724	0.0811123	0.297765	0.162789	0.0458175	-0.138542	-0.0360772	0.105244	Discovery
			R	0.33852	-0.0161213	0.169625	-0.0841561	-0.123344	-0.223546	-0.121602	-0.262895	-0.110694	-0.085806	-0.0521727	-0.0843768	0.073608	0.0824099	0.0382391	0.164977	0.164588	0.279113	0.500712	0.0574022	-0.0299618	0.126272	-0.0609873	0.0658768	-0.0733583	-0.0912991	-0.0378937	-0.0721238	0.434276	-0.0220109	0.399094	0.393449	0.266271	-0.0739563	0.189364	0.0622878	Discovery
			R	-0.0833142	-0.0329017	0.063794	0.178823	-0.206506	-0.0654955	-0.0723432	-0.0253584	-0.0799647	-0.10584	-0.0638854	-0.0675544	-0.155501	-0.0714696	-0.16736	-0.096207	0.325141	0.218246	0.696521	0.096786	-0.0270874	0.078959	0.196456	-0.0547832	-0.172203	0.00503723	-0.132363	-0.0191289	0.739616	0.0538891	0.605266	0.273879	0.230398	0.0621203	0.16889	0.0852443	Discovery
			R	0.44536	0.0897427	0.218267	0.186594	-0.201625	-0.0381369	-0.154176	-0.0862657	-0.104166	-0.0851459	-0.0831388	-0.154121	-0.0410092	-0.00706294	0.0893997	-0.0326774	0.440124	0.395023	0.689589	0.202399	-0.065962	0.0592605	-0.0448524	0.034291	-0.167548	-0.028369	-0.0353081	0.0293405	0.564321	0.0879274	0.482593	0.348631	0.454794	0.123641	0.156226	0.392003	Discovery
			R	0.207906	-0.00946702	0.251009	0.0894618	-0.0694531	-0.151721	-0.0184987	-0.0951583	-0.212459	-0.221708	-0.175353	-0.280289	0.11269	0.00978063	0.140145	-0.061864	0.118466	0.0233277	0.211401	-0.0452751	0.0184654	0.102954	0.0832296	0.0282973	0.0452118	-0.0699944	-0.00244067	-0.184499	0.330372	0.0386221	0.288506	0.122286	-0.0505562	0.0486686	0.16515	-0.043042	Discovery
			R	0.0266504	0.100258	-0.0626188	0.137214	-0.0524558	-0.140351	-0.0543325	-0.165992	0.0575183	-0.209668	-0.0269488	-0.11248	-0.0342921	0.0702161	-0.158319	0.0173038	-0.0514827	0.277683	0.105771	0.252141	0.247253	-0.0415964	0.240618	-0.0500482	-0.0147973	0.00409473	-0.100071	0.0337158	0.0930046	0.141583	0.0699084	0.393549	0.0254924	0.0557207	-0.0414265	-0.00752362	Discovery
			R	0.120262	0.141505	0.0010908	0.0989073	-0.0860561	-0.0275218	-0.129683	-0.0727968	-0.0400552	-0.0636295	-0.0569656	-0.104229	-0.0519451	0.0330466	0.0254612	0.0975015	0.122758	0.412977	0.359611	0.149817	-0.0120087	0.0503015	0.0130482	0.0132715	-0.015636	0.0560567	-0.0519763	0.0682908	0.521564	0.138953	0.459785	0.262204	0.0500724	0.0222516	-0.0342293	0.0578694	Discovery
			R	0.205725	0.054218	0.0734757	0.0878526	-0.214799	-0.11109	-0.286431	-0.182971	0.0329405	0.000621021	-0.0287713	0.0111795	0.108801	0.00286741	0.096806	-0.0497419	0.193749	0.320845	0.379558	0.0365532	-0.204956	0.0915583	-0.101529	0.00828968	-0.169636	-0.124578	-0.0278492	0.00397438	0.422836	0.0968443	0.370188	0.384542	0.085252	0.0594885	0.0575459	0.122989	Discovery
			R	0.226042	0.0524358	0.151476	0.117844	-0.0644222	-0.111375	-0.0843537	-0.0585772	-0.0301813	0.0201184	-0.0224039	-0.049271	-0.0191438	0.0153965	-0.0975565	-0.00769783	0.123537	0.0978861	0.345095	0.00497301	0.0769693	0.0285523	0.0649434	0.0240775	-0.0041898	-0.00249183	-0.0505384	-0.00835989	0.347863	0.0630416	0.318995	0.175778	0.291492	0.0332268	0.00320358	0.14772	Discovery
			R	0.201917	0.141352	0.00819575	0.143134	-0.0363894	-0.16403	-0.0847013	-0.186853	-0.247658	-0.222475	-0.203899	-0.141601	-0.0430874	-0.0758709	-0.045987	-0.0718092	0.124497	0.261886	0.155396	0.103083	0.174753	0.184023	0.136443	0.158849	0.0071717	-0.0879545	-0.0406496	-0.108198	0.171675	0.0916247	0.167824	0.432441	-0.0662649	-0.103216	0.00726284	-0.0013198	Discovery
			R	0.269169	0.0377437	0.049847	0.119943	-0.163718	-0.0474504	-0.1275	-0.0569201	-0.134452	-0.0234791	-0.137352	-0.00547245	-0.0308416	0.072697	0.0379299	0.149561	-0.148285	0.349378	0.317083	0.138259	0.163803	0.0282591	0.157407	0.0200555	0.095609	0.00296853	0.0167709	0.129784	0.333762	0.00822868	0.317998	0.411474	0.0670712	0.0532073	-0.101849	0.268919	Discovery
[truncated: 1,757 more rows]
